# Supplementary material for: Population genomics reveals a mismatch between management and biological units in green abalone (Haliotis fulgens)
Source: PeerJ. 2020 Aug 19;8:e9722. doi: 10.7717/peerj.9722 (PMC7443094; doi:10.7717/peerj.9722)
Supplement: Supplemental Information 8 [file peerj-08-9722-s008.txt]

Genepop file with genotypes from 175 individuals of H fulgens                                                                                                                                                                                                                                                                                                                                                                                                                                                                                                                                                                                                                                                                                                                                                                                                                                                                                                                                                                                                                                                                                                                                                                                                                                                                                                                                                                                                                                                                                                                                                                                                                                                                                                                                                                                                                                                                                                                                                                                                                                                                                                                                                                                                                                                          
loc0001, loc0002, loc0003, loc0004, loc0005, loc0006, loc0007, loc0008, loc0009, loc0011, loc0012, loc0013, loc0014, loc0015, loc0016, loc0017, loc0018, loc0019, loc0020, loc0021, loc0022, loc0023, loc0024, loc0025, loc0026, loc0027, loc0028, loc0029, loc0030, loc0031, loc0032, loc0033, loc0034, loc0035, loc0036, loc0037, loc0038, loc0039, loc0040, loc0041, loc0042, loc0043, loc0044, loc0045, loc0046, loc0047, loc0048, loc0049, loc0050, loc0051, loc0052, loc0053, loc0054, loc0055, loc0056, loc0057, loc0058, loc0059, loc0060, loc0061, loc0062, loc0063, loc0064, loc0065, loc0066, loc0067, loc0068, loc0069, loc0070, loc0071, loc0073, loc0074, loc0075, loc0076, loc0077, loc0078, loc0079, loc0080, loc0081, loc0082, loc0083, loc0084, loc0085, loc0086, loc0087, loc0088, loc0089, loc0090, loc0092, loc0093, loc0095, loc0096, loc0097, loc0098, loc0099, loc0100, loc0102, loc0103, loc0104, loc0105, loc0106, loc0107, loc0108, loc0109, loc0110, loc0111, loc0112, loc0113, loc0114, loc0115, loc0116, loc0117, loc0118, loc0119, loc0120, loc0121, loc0122, loc0123, loc0124, loc0125, loc0126, loc0127, loc0128, loc0129, loc0130, loc0131, loc0132, loc0133, loc0134, loc0135, loc0136, loc0137, loc0138, loc0139, loc0140, loc0141, loc0142, loc0143, loc0144, loc0145, loc0146, loc0147, loc0148, loc0149, loc0150, loc0151, loc0152, loc0153, loc0154, loc0155, loc0156, loc0157, loc0158, loc0159, loc0160, loc0161, loc0162, loc0163, loc0164, loc0165, loc0166, loc0167, loc0168, loc0169, loc0170, loc0171, loc0172, loc0173, loc0174, loc0175, loc0176, loc0177, loc0178, loc0179, loc0180, loc0181, loc0182, loc0183, loc0184, loc0185, loc0186, loc0187, loc0188, loc0189, loc0190, loc0191, loc0192, loc0193, loc0194, loc0195, loc0196, loc0197, loc0198, loc0199, loc0200, loc0202, loc0203, loc0204, loc0205, loc0206, loc0207, loc0208, loc0209, loc0210, loc0211, loc0212, loc0213, loc0214, loc0215, loc0216, loc0217, loc0218, loc0219, loc0220, loc0221, loc0222, loc0223, loc0224, loc0225, loc0226, loc0227, loc0228, loc0229, loc0230, loc0231, loc0232, loc0233, loc0234, loc0235, loc0236, loc0237, loc0238, loc0240, loc0241, loc0242, loc0243, loc0244, loc0245, loc0246, loc0247, loc0248, loc0249, loc0250, loc0251, loc0252, loc0253, loc0254, loc0255, loc0256, loc0257, loc0258, loc0259, loc0260, loc0261, loc0262, loc0263, loc0264, loc0265, loc0266, loc0267, loc0268, loc0269, loc0270, loc0271, loc0272, loc0273, loc0274, loc0275, loc0276, loc0277, loc0278, loc0279, loc0280, loc0282, loc0283, loc0284, loc0285, loc0286, loc0287, loc0288, loc0289, loc0290, loc0291, loc0292, loc0293, loc0294, loc0295, loc0296, loc0297, loc0298, loc0299, loc0300, loc0301, loc0302, loc0303, loc0304, loc0305, loc0306, loc0307, loc0308, loc0309, loc0310, loc0311, loc0312, loc0313, loc0314, loc0315, loc0316, loc0317, loc0318, loc0319, loc0320, loc0321, loc0322, loc0323, loc0324, loc0325, loc0327, loc0328, loc0329, loc0330, loc0331, loc0332, loc0333, loc0334, loc0335, loc0336, loc0337, loc0338, loc0339, loc0340, loc0341, loc0342, loc0343, loc0344, loc0345, loc0346, loc0347, loc0348, loc0349, loc0350, loc0351, loc0352, loc0353, loc0354, loc0355, loc0356, loc0357, loc0358, loc0359, loc0360, loc0361, loc0362, loc0363, loc0364, loc0365, loc0366, loc0367, loc0368, loc0369, loc0370, loc0371, loc0372, loc0373, loc0374, loc0375, loc0376, loc0377, loc0378, loc0379, loc0380, loc0381, loc0382, loc0383, loc0384, loc0385, loc0386, loc0387, loc0388, loc0389, loc0390, loc0391, loc0392, loc0393, loc0394, loc0395, loc0396, loc0397, loc0398, loc0399, loc0400, loc0401, loc0402, loc0403, loc0404, loc0405, loc0406, loc0407, loc0408, loc0410, loc0411, loc0412, loc0413, loc0414, loc0415, loc0416, loc0417, loc0418, loc0419, loc0420, loc0421, loc0422, loc0423, loc0424, loc0425, loc0426, loc0427, loc0428, loc0429, loc0430, loc0431, loc0432, loc0433, loc0434, loc0435, loc0436, loc0437, loc0438, loc0439, loc0440, loc0441, loc0442, loc0443, loc0444, loc0445, loc0446, loc0447, loc0448, loc0449, loc0450, loc0451, loc0452, loc0453, loc0454, loc0456, loc0457, loc0458, loc0459, loc0460, loc0461, loc0462, loc0463, loc0464, loc0465, loc0467, loc0468, loc0469, loc0470, loc0471, loc0472, loc0473, loc0474, loc0475, loc0476, loc0477, loc0478, loc0479, loc0480, loc0481, loc0482, loc0483, loc0484, loc0485, loc0486, loc0487, loc0488, loc0489, loc0490, loc0491, loc0493, loc0494, loc0495, loc0496, loc0497, loc0498, loc0499, loc0500, loc0501, loc0502, loc0503, loc0504, loc0505, loc0506, loc0507, loc0508, loc0509, loc0510, loc0511, loc0512, loc0513, loc0514, loc0515, loc0516, loc0517, loc0518, loc0519, loc0520, loc0521, loc0522, loc0523, loc0524, loc0525, loc0526, loc0527, loc0528, loc0529, loc0530, loc0531, loc0532, loc0533, loc0534, loc0535, loc0536, loc0537, loc0538, loc0539, loc0540, loc0541, loc0542, loc0543, loc0544, loc0545, loc0546, loc0547, loc0548, loc0549, loc0550, loc0551, loc0552, loc0553, loc0554, loc0555, loc0556, loc0557, loc0558, loc0559, loc0560, loc0561, loc0562, loc0563, loc0564, loc0565, loc0566, loc0567, loc0568, loc0569, loc0570, loc0571, loc0572, loc0573, loc0574, loc0575, loc0576, loc0577, loc0578, loc0579, loc0580, loc0581, loc0582, loc0583, loc0584, loc0585, loc0586, loc0587, loc0588, loc0589, loc0590, loc0591, loc0592, loc0593, loc0594, loc0595, loc0596, loc0597, loc0598, loc0599, loc0600, loc0601, loc0602, loc0603, loc0604, loc0605, loc0606, loc0607, loc0608, loc0609, loc0610, loc0611, loc0612, loc0613, loc0614, loc0615, loc0616, loc0617, loc0618, loc0619, loc0621, loc0622, loc0623, loc0624, loc0625, loc0626, loc0627, loc0628, loc0629, loc0630, loc0631, loc0632, loc0633, loc0635, loc0636, loc0637, loc0638, loc0639, loc0640, loc0641, loc0642, loc0643, loc0644, loc0645, loc0646, loc0647, loc0648, loc0649, loc0650, loc0651, loc0652, loc0653, loc0655, loc0656, loc0657, loc0658, loc0659, loc0660, loc0661, loc0662, loc0663, loc0664, loc0665, loc0666, loc0667, loc0668, loc0669, loc0670, loc0671, loc0672, loc0673, loc0674, loc0675, loc0676, loc0677, loc0678, loc0679, loc0680, loc0681, loc0682, loc0683, loc0684, loc0685, loc0686, loc0687, loc0688, loc0689, loc0690, loc0691, loc0692, loc0693, loc0694, loc0695, loc0696, loc0697, loc0698, loc0699, loc0700, loc0701, loc0702, loc0703, loc0704, loc0705, loc0706, loc0707, loc0708, loc0709, loc0710, loc0711, loc0712, loc0713, loc0714, loc0715, loc0716, loc0717, loc0719, loc0720, loc0721, loc0722, loc0723, loc0724, loc0725, loc0726, loc0727, loc0728, loc0729, loc0730, loc0731, loc0732, loc0733, loc0734, loc0735, loc0736, loc0737, loc0738, loc0739, loc0740, loc0741, loc0742, loc0743, loc0744, loc0745, loc0746, loc0747, loc0748, loc0749, loc0750, loc0751, loc0752, loc0753, loc0754, loc0755, loc0756, loc0757, loc0758, loc0759, loc0760, loc0761, loc0762, loc0763, loc0764, loc0765, loc0766, loc0767, loc0768, loc0769, loc0770, loc0771, loc0772, loc0773, loc0774, loc0775, loc0776, loc0777, loc0778, loc0779, loc0780, loc0781, loc0782, loc0783, loc0784, loc0785, loc0786, loc0787, loc0788, loc0789, loc0790, loc0791, loc0792, loc0793, loc0794, loc0795, loc0796, loc0797, loc0798, loc0799, loc0800, loc0801, loc0802, loc0803, loc0804, loc0805, loc0806, loc0807, loc0808, loc0809, loc0810, loc0811, loc0812, loc0813, loc0814, loc0815, loc0816, loc0817, loc0818, loc0819, loc0820, loc0821, loc0822, loc0823, loc0824, loc0825, loc0826, loc0827, loc0828, loc0829, loc0830, loc0831, loc0832, loc0833, loc0834, loc0835, loc0836, loc0837, loc0838, loc0839, loc0840, loc0841, loc0843, loc0844, loc0845, loc0846, loc0847, loc0848, loc0849, loc0850, loc0851, loc0852, loc0853, loc0854, loc0855, loc0856, loc0857, loc0858, loc0859, loc0860, loc0861, loc0862, loc0863, loc0864, loc0865, loc0866, loc0867, loc0868, loc0869, loc0870, loc0871, loc0872, loc0873, loc0874, loc0875, loc0876, loc0877, loc0878, loc0879, loc0880, loc0881, loc0882, loc0883, loc0884, loc0885, loc0886, loc0887, loc0888, loc0889, loc0890, loc0891, loc0892, loc0893, loc0894, loc0895, loc0896, loc0897, loc0898, loc0899, loc0900, loc0901, loc0902, loc0903, loc0904, loc0905, loc0906, loc0907, loc0908, loc0909, loc0910, loc0911, loc0912, loc0913, loc0914, loc0915, loc0916, loc0917, loc0918, loc0919, loc0920, loc0921, loc0922, loc0923, loc0924, loc0925, loc0926, loc0927, loc0928, loc0929, loc0930, loc0931, loc0932, loc0933, loc0934, loc0935, loc0936, loc0937, loc0938, loc0939, loc0940, loc0941, loc0942, loc0943, loc0944, loc0945, loc0946, loc0947, loc0948, loc0949, loc0950, loc0951, loc0952, loc0953, loc0955, loc0956, loc0957, loc0958, loc0959, loc0960, loc0961, loc0962, loc0963, loc0964, loc0965, loc0966, loc0967, loc0968, loc0969, loc0970, loc0971, loc0972, loc0973, loc0974, loc0975, loc0976, loc0977, loc0978, loc0979, loc0980, loc0981, loc0982, loc0983, loc0985, loc0986, loc0987, loc0988, loc0989, loc0990, loc0991, loc0992, loc0993, loc0994, loc0995, loc0996, loc0997, loc0998, loc0999, loc1000, loc1001, loc1002, loc1003, loc1004, loc1005, loc1006, loc1007, loc1008, loc1009, loc1010, loc1011, loc1012, loc1013, loc1014, loc1015, loc1016, loc1017, loc1018, loc1019, loc1020, loc1021, loc1022, loc1023, loc1024, loc1025, loc1026, loc1027, loc1028, loc1029, loc1030, loc1031, loc1032, loc1033, loc1034, loc1035, loc1036, loc1037, loc1038, loc1039, loc1040, loc1041, loc1042, loc1043, loc1044, loc1045, loc1046, loc1047, loc1048, loc1049, loc1050, loc1051, loc1052, loc1053, loc1054, loc1055, loc1056, loc1057, loc1058, loc1059, loc1060, loc1061, loc1062, loc1063, loc1064, loc1065, loc1066, loc1067, loc1068, loc1069, loc1070, loc1071, loc1072, loc1073, loc1074, loc1075, loc1076, loc1077, loc1078, loc1079, loc1080, loc1081, loc1082, loc1083, loc1084, loc1085, loc1086, loc1087, loc1088, loc1089, loc1091, loc1092, loc1093, loc1094, loc1095, loc1096, loc1097, loc1098, loc1099, loc1100, loc1101, loc1102, loc1103, loc1104, loc1105, loc1106, loc1107, loc1108, loc1109, loc1110, loc1111, loc1112, loc1113, loc1114, loc1115, loc1116, loc1117, loc1118, loc1119, loc1120, loc1121, loc1122, loc1123, loc1124, loc1125, loc1126, loc1127, loc1128, loc1129, loc1130, loc1131, loc1132, loc1133, loc1134, loc1135, loc1136, loc1137, loc1138, loc1139, loc1140, loc1141, loc1142, loc1143, loc1144, loc1145, loc1146, loc1147, loc1148, loc1149, loc1150, loc1151, loc1152, loc1153, loc1154, loc1155, loc1156, loc1157, loc1158, loc1159, loc1160, loc1161, loc1162, loc1163, loc1164, loc1165, loc1166, loc1167, loc1168, loc1169, loc1170, loc1171, loc1172, loc1173, loc1174, loc1175, loc1176, loc1177, loc1178, loc1179, loc1180, loc1182, loc1183, loc1185, loc1186, loc1187, loc1188, loc1189, loc1190, loc1191, loc1192, loc1193, loc1194, loc1195, loc1196, loc1197, loc1198, loc1199, loc1200, loc1201, loc1202, loc1203, loc1204, loc1205, loc1206, loc1207, loc1208, loc1209, loc1210, loc1211, loc1212, loc1213, loc1214, loc1215, loc1216, loc1217, loc1218, loc1219, loc1220, loc1221, loc1222, loc1223, loc1224, loc1225, loc1226, loc1227, loc1228, loc1229, loc1230, loc1231, loc1232, loc1233, loc1234, loc1235, loc1236, loc1237, loc1238, loc1239, loc1240, loc1241, loc1242, loc1243, loc1244, loc1245, loc1246, loc1247, loc1248, loc1249, loc1250, loc1251, loc1252, loc1253, loc1254, loc1255, loc1256, loc1257, loc1258, loc1259, loc1260, loc1262, loc1263, loc1264, loc1265, loc1266, loc1267, loc1268, loc1269, loc1270, loc1271, loc1272, loc1273, loc1274, loc1275, loc1276, loc1277, loc1278, loc1279, loc1280, loc1281, loc1282, loc1283, loc1284, loc1285, loc1286, loc1287, loc1288, loc1289, loc1291, loc1292, loc1293, loc1294, loc1295, loc1296, loc1297, loc1298, loc1299, loc1300, loc1301, loc1302, loc1305, loc1306, loc1307, loc1308, loc1309, loc1310, loc1311, loc1312, loc1313, loc1314, loc1315, loc1316, loc1317, loc1318, loc1319, loc1320, loc1321, loc1322, loc1323, loc1324, loc1325, loc1326, loc1327, loc1328, loc1329, loc1330, loc1331, loc1332, loc1333, loc1334, loc1335, loc1336, loc1337, loc1338, loc1339, loc1340, loc1341, loc1342, loc1343, loc1344, loc1345, loc1346, loc1347, loc1348, loc1349, loc1350, loc1351, loc1352, loc1353, loc1354, loc1355, loc1356, loc1357, loc1358, loc1359, loc1360, loc1361, loc1362, loc1363, loc1364, loc1365, loc1366, loc1367, loc1368, loc1369, loc1370, loc1372, loc1373, loc1374, loc1375, loc1376, loc1377, loc1378, loc1379, loc1380, loc1381, loc1382, loc1383, loc1384, loc1385, loc1386, loc1387, loc1388, loc1389, loc1390, loc1391, loc1392, loc1393, loc1394, loc1395, loc1396, loc1397, loc1398, loc1399, loc1400, loc1401, loc1402, loc1403, loc1404, loc1405, loc1406, loc1407, loc1408, loc1409, loc1410, loc1411, loc1412, loc1413, loc1414, loc1415, loc1416, loc1417, loc1418, loc1419, loc1420, loc1421, loc1422, loc1423, loc1424, loc1425, loc1426, loc1427, loc1428, loc1429, loc1430, loc1431, loc1432, loc1433, loc1434, loc1435, loc1436, loc1437, loc1438, loc1439, loc1440, loc1441, loc1442, loc1443, loc1444, loc1445, loc1446, loc1447, loc1448, loc1449, loc1450, loc1451, loc1452, loc1453, loc1454, loc1455, loc1456, loc1457, loc1458, loc1459, loc1460, loc1461, loc1462, loc1463, loc1464, loc1465, loc1466, loc1467, loc1468, loc1469, loc1470, loc1471, loc1472, loc1473, loc1474, loc1475, loc1476, loc1477, loc1478, loc1479, loc1480, loc1481, loc1482, loc1483, loc1484, loc1485, loc1486, loc1487, loc1488, loc1489, loc1490, loc1491, loc1492, loc1493, loc1494, loc1495, loc1496, loc1497, loc1498, loc1499, loc1500, loc1501, loc1502, loc1503, loc1504, loc1505, loc1506, loc1507, loc1508, loc1509, loc1510, loc1511, loc1512, loc1513, loc1514, loc1515, loc1516, loc1517, loc1518, loc1519, loc1520, loc1521, loc1522, loc1523, loc1524, loc1525, loc1526, loc1527, loc1528, loc1530, loc1531, loc1532, loc1533, loc1534, loc1535, loc1536, loc1537, loc1538, loc1539, loc1540, loc1541, loc1542, loc1543, loc1544, loc1545, loc1546, loc1547, loc1548, loc1549, loc1551, loc1552, loc1553, loc1554, loc1555, loc1556, loc1557, loc1558, loc1559, loc1560, loc1561, loc1562, loc1563, loc1564, loc1565, loc1566, loc1567, loc1568, loc1569, loc1570, loc1572, loc1573, loc1574, loc1575, loc1576, loc1577, loc1578, loc1579, loc1580, loc1581, loc1582, loc1583, loc1584, loc1585, loc1586, loc1587, loc1588, loc1589, loc1590, loc1591, loc1592, loc1593, loc1594, loc1595, loc1596, loc1597, loc1598, loc1599, loc1600, loc1601, loc1602, loc1603, loc1604, loc1605, loc1606, loc1607, loc1608, loc1609, loc1610, loc1611, loc1612, loc1613, loc1614, loc1615, loc1616, loc1617, loc1618, loc1619, loc1620, loc1621, loc1622, loc1623, loc1624, loc1625, loc1626, loc1627, loc1628, loc1629, loc1630, loc1631, loc1632, loc1633, loc1634, loc1635, loc1636, loc1637, loc1638, loc1639, loc1640, loc1641, loc1642, loc1643, loc1644, loc1645, loc1646, loc1647, loc1648, loc1649, loc1650, loc1651, loc1652, loc1653, loc1654, loc1655, loc1656, loc1657, loc1658, loc1659, loc1660, loc1661, loc1662, loc1663, loc1664, loc1665, loc1666, loc1667, loc1668, loc1669, loc1670, loc1671, loc1672, loc1673, loc1674, loc1675, loc1676, loc1677, loc1679, loc1680, loc1681, loc1682, loc1683, loc1684, loc1685, loc1686, loc1687, loc1688, loc1689, loc1690, loc1691, loc1692, loc1693, loc1695, loc1696, loc1697, loc1698, loc1699, loc1700, loc1701, loc1702, loc1703, loc1704, loc1705, loc1706, loc1707, loc1708, loc1709, loc1710, loc1711, loc1712, loc1713, loc1714, loc1715, loc1716, loc1717, loc1718, loc1719, loc1720, loc1721, loc1722, loc1723, loc1724, loc1725, loc1726, loc1727, loc1728, loc1729, loc1730, loc1731, loc1732, loc1733, loc1735, loc1736, loc1737, loc1738, loc1739, loc1740, loc1741, loc1742, loc1743, loc1744, loc1745, loc1746, loc1747, loc1748, loc1749, loc1750, loc1751, loc1752, loc1753, loc1754, loc1755, loc1756, loc1757, loc1758, loc1759, loc1760, loc1761, loc1762, loc1763, loc1764, loc1765, loc1766, loc1767, loc1768, loc1769, loc1770, loc1771, loc1772, loc1773, loc1774, loc1775, loc1776, loc1777, loc1778, loc1779, loc1780, loc1781, loc1782, loc1783, loc1785, loc1786, loc1787, loc1788, loc1789, loc1790, loc1791, loc1792, loc1793, loc1794, loc1795, loc1796, loc1797, loc1798, loc1799, loc1800, loc1802, loc1803, loc1804, loc1805, loc1806, loc1807, loc1808, loc1809, loc1810, loc1811, loc1812, loc1813, loc1814, loc1815, loc1816, loc1817, loc1818, loc1819, loc1820, loc1821, loc1822, loc1823, loc1824, loc1825, loc1826, loc1827, loc1828, loc1829, loc1830, loc1831, loc1832, loc1833, loc1834, loc1835, loc1836, loc1837, loc1838, loc1839, loc1840, loc1841, loc1842, loc1843, loc1844, loc1845, loc1846, loc1847, loc1848, loc1849, loc1850, loc1851, loc1852, loc1853, loc1854, loc1855, loc1856, loc1857, loc1859, loc1860, loc1861, loc1862, loc1863, loc1864, loc1865, loc1866, loc1867, loc1868, loc1869, loc1870, loc1871, loc1872, loc1873, loc1874, loc1875, loc1876, loc1877, loc1878, loc1879, loc1880, loc1881, loc1882, loc1883, loc1884, loc1885, loc1886, loc1887, loc1888, loc1889, loc1890, loc1891, loc1892, loc1893, loc1894, loc1895, loc1896, loc1897, loc1898, loc1899, loc1900, loc1901, loc1902, loc1903, loc1904, loc1905, loc1906, loc1907, loc1908, loc1909, loc1910, loc1911, loc1912, loc1913, loc1914, loc1915, loc1916, loc1917, loc1918, loc1919, loc1920, loc1921, loc1922, loc1923, loc1924, loc1926, loc1927, loc1928, loc1929, loc1930, loc1931, loc1932, loc1933, loc1934, loc1935, loc1936, loc1937, loc1938, loc1939, loc1940, loc1941, loc1942, loc1943, loc1944, loc1945, loc1946, loc1947, loc1948, loc1949, loc1950, loc1951, loc1952, loc1953, loc1955, loc1956, loc1957, loc1958, loc1959, loc1960, loc1961, loc1962, loc1963, loc1964, loc1965, loc1966, loc1968, loc1969, loc1970, loc1971, loc1972, loc1973, loc1974, loc1975, loc1976, loc1977, loc1978, loc1979, loc1980, loc1981, loc1982, loc1983, loc1984, loc1985, loc1986, loc1987, loc1988, loc1989, loc1990, loc1991, loc1992, loc1993, loc1994, loc1995, loc1996, loc1997, loc1998, loc1999, loc2000, loc2001, loc2002, loc2003, loc2004, loc2005, loc2006, loc2007, loc2008, loc2009, loc2010, loc2011, loc2012, loc2013, loc2014, loc2015, loc2016, loc2017, loc2018, loc2019, loc2020, loc2021, loc2022, loc2023, loc2024, loc2025, loc2026, loc2027, loc2029, loc2030, loc2031, loc2032, loc2033, loc2034, loc2035, loc2036, loc2037, loc2038, loc2039, loc2040, loc2041, loc2042, loc2043, loc2044, loc2045, loc2046, loc2047, loc2048, loc2049, loc2050, loc2051, loc2052, loc2053, loc2054, loc2055, loc2056, loc2057, loc2058, loc2059, loc2060, loc2061, loc2062, loc2063, loc2064, loc2065, loc2066, loc2067, loc2068, loc2069, loc2070, loc2071, loc2072, loc2073, loc2074, loc2075, loc2076, loc2078, loc2079, loc2081, loc2083, loc2084, loc2085, loc2086, loc2087, loc2088, loc2089, loc2090, loc2091, loc2092, loc2093, loc2094, loc2095, loc2096, loc2098, loc2099, loc2100, loc2101, loc2102, loc2103, loc2104, loc2105, loc2106, loc2107, loc2108, loc2109, loc2110, loc2111, loc2112, loc2113, loc2114, loc2115, loc2116, loc2117, loc2118, loc2119, loc2120, loc2121, loc2122, loc2123, loc2124, loc2125, loc2126, loc2127, loc2128, loc2129, loc2130, loc2131, loc2132, loc2133, loc2134, loc2135, loc2136, loc2137, loc2138, loc2139, loc2140, loc2141, loc2142, loc2143, loc2144, loc2145, loc2146, loc2147, loc2148, loc2149, loc2150, loc2151, loc2152, loc2153, loc2154, loc2155, loc2156, loc2157, loc2158, loc2159, loc2160, loc2161, loc2162, loc2163, loc2164, loc2165, loc2166, loc2167, loc2168, loc2169, loc2170, loc2172, loc2173, loc2174, loc2175, loc2176, loc2177, loc2178, loc2179, loc2180, loc2181, loc2182, loc2183, loc2184, loc2185, loc2186, loc2187, loc2188, loc2189, loc2190, loc2191, loc2192, loc2193, loc2194, loc2195, loc2196, loc2197, loc2198, loc2199, loc2200, loc2201, loc2202, loc2203, loc2204, loc2205, loc2206, loc2207, loc2208, loc2209, loc2210, loc2211, loc2212, loc2213, loc2214, loc2215, loc2216 
Pop                                                                                                                                                                                                                                                                                                                                                                                                                                                                                                                                                                                                                                                                                                                                                                                                                                                                                                                                                                                                                                                                                                                                                                                                                                                                                                                                                                                                                                                                                                                                                                                                                                                                                                                                                                                                                                                                                                                                                                                                                                                                                                                                                                                                                                                          
HF276, 100110 100110 120120 100120 100100 100100 100100 110110 100120 130130 100120 100100 120130 110120 110130 110110 110110 110120 100120 110110 100130 110110 100100 110130 120120 110110 130130 100120 100120 100110 110110 110110 110120 110110 100100 100100 110110 100130 110130 100100 100120 100110 100100 110130 100120 110130 110120 100100 110130 100110 110130 100130 100100 100100 110110 100130 110110 100110 110130 110130 110120 110110 100110 100120 100130 110120 100110 120130 100100 130130 100110 110110 130130 110130 130130 110110 100100 110130 100100 100100 110120 100110 100120 100120 100110 100100 130130 110130 100110 120120 100110 110110 130130 100100 100100 110130 000000 130130 120120 100120 100130 120120 120120 120120 110120 100100 130130 120120 100100 100100 100100 130130 110130 120120 120120 100100 100110 110110 130130 100130 130130 110130 110110 120120 120120 100100 100100 110110 110110 100100 130130 130130 120120 000000 130130 110110 100100 110110 100100 120120 120120 120120 100100 120120 120120 110110 100120 120120 120120 100120 110110 110130 120120 120120 100100 100100 100110 100100 110110 100120 100100 130130 110110 130130 100100 100100 110110 130130 130130 120120 100120 120130 120120 100120 110110 110110 100100 100100 100120 110110 100100 130130 100100 130130 100100 130130 110130 130130 130130 130130 110110 110110 130130 100120 100100 120120 130130 130130 120120 110110 130130 130130 110110 100120 100100 110130 110130 100100 120120 100110 110120 100100 110110 110110 130130 110110 110130 110120 130130 120120 110110 100100 110110 120120 100100 110110 100100 120120 110120 130130 120120 100100 100120 110110 110120 130130 120120 120130 120120 110130 130130 130130 100120 130130 110110 120120 130130 100100 110110 100120 100120 100100 110110 110110 120130 110130 100100 000000 130130 110130 100100 120120 100100 130130 130130 110130 120120 110130 130130 110110 110110 110110 100100 130130 100100 100120 100100 100100 100100 130130 130130 130130 100100 130130 110120 100130 110130 110110 120120 110130 110120 110120 110110 100100 100120 110110 100130 110130 120120 110130 120120 110120 100110 120130 120120 100110 100110 120130 100120 110110 110110 120120 110130 110130 110120 110110 120130 110130 100130 100120 110110 130130 110110 110120 110130 110130 100100 110130 100100 110110 110120 110110 110110 120120 120120 110110 100100 100100 110130 100110 100100 130130 100110 100100 100100 100100 130130 130130 110120 120120 110130 130130 120130 110110 110110 100120 130130 120120 110110 100120 100100 100120 120120 100100 120120 110110 130130 100100 110110 130130 130130 110120 100120 000000 120120 100100 130130 110130 130130 100100 120120 120120 110110 100100 100130 100130 120130 130130 110130 120130 120130 110110 130130 110130 120120 100120 130130 120120 100100 100100 100100 130130 130130 100100 100130 100120 130130 100100 120120 100100 110110 100120 100100 120120 100120 100100 110130 100130 110110 110120 100100 130130 100120 100110 130130 120120 100110 110120 000000 110110 100100 100120 110110 130130 130130 110120 120120 100100 130130 100130 120130 110110 120130 110110 100130 100120 120120 130130 110110 130130 110110 110110 130130 120120 130130 130130 130130 120130 130130 130130 100120 110130 110110 100100 000000 130130 100120 130130 100110 100100 100100 110110 100100 100120 100130 120120 100130 110110 100100 100120 120120 130130 110110 120120 100100 130130 100100 110110 110110 130130 100100 120120 130130 110130 100110 110130 130130 110130 130130 130130 130130 120120 120120 110120 130130 100100 100100 100130 110110 120120 100100 100100 100120 110110 110110 130130 110110 130130 120120 120120 120120 110110 120120 120120 120120 130130 110120 100100 130130 100110 100100 100110 110130 100100 110110 100100 120120 100100 100100 120130 110130 110110 100120 110130 120120 130130 120120 130130 100100 130130 120120 130130 100100 100100 100110 120120 120120 110110 120120 130130 110110 100130 130130 130130 110110 120120 120120 000000 110110 100110 100100 100110 120120 100100 120120 120120 120120 110110 100100 110130 100110 100100 120120 130130 130130 110110 100120 100120 110120 100100 130130 110110 110110 100100 110110 130130 100120 130130 000000 110110 100100 110110 120120 120120 120120 100130 110130 100100 120130 100100 110110 110110 130130 130130 100100 100120 100100 130130 100100 100100 110110 120120 130130 130130 130130 130130 120120 130130 100100 130130 130130 130130 130130 100100 100120 100100 120120 130130 100100 100100 110110 100120 100100 130130 110110 110110 110130 110110 130130 120120 100130 120120 100100 120120 110110 120120 120120 120120 100100 110110 100100 130130 130130 130130 100100 000000 100100 130130 110110 130130 100100 130130 100100 100110 110110 110110 100110 130130 130130 120120 100100 130130 100100 100110 110130 100120 100130 100100 110130 130130 130130 110120 110130 100100 100100 120120 110110 110110 120120 100100 110110 100100 120120 100100 110110 110110 110110 120120 100100 110110 100110 110130 110110 100100 110110 100100 130130 110130 130130 130130 130130 110110 120120 100110 110110 100100 110110 100100 100100 100110 130130 120120 110110 110130 130130 110110 100110 100100 120120 120120 120120 110110 130130 100120 110110 110110 100100 120130 100110 130130 100100 130130 110110 110110 100100 100100 120120 100110 110110 110110 120120 120120 110110 120120 100120 120120 120120 130130 100100 000000 100100 130130 110110 100100 130130 130130 130130 100100 130130 130130 130130 110110 110110 100100 100100 000000 130130 100100 110110 110110 120120 110110 100100 120120 100120 110110 120120 120120 100100 120120 130130 110110 120120 110110 100100 110110 130130 130130 100110 100100 130130 130130 100130 110120 100130 110130 110110 120120 110130 130130 130130 130130 100100 100110 120120 130130 130130 110110 100100 110130 110110 110130 100100 130130 100120 120120 130130 120120 130130 110110 100100 110120 110110 130130 110110 100100 100100 110110 130130 110110 110130 100120 130130 110110 100100 110130 100100 110110 110120 110130 100130 130130 120120 100100 100100 130130 130130 130130 110120 130130 130130 130130 110110 100120 100120 100130 120120 000000 100110 110110 110120 130130 120120 110110 110110 100100 110110 110110 100100 130130 100100 110110 130130 110130 110130 130130 000000 120120 110110 130130 110110 130130 100130 100110 130130 110110 120120 120130 130130 120120 120120 100110 120120 110130 110130 100130 100100 130130 120120 110110 110110 130130 120120 120120 100120 120120 110110 120120 110110 110130 100100 110110 110110 100100 110130 100120 110110 130130 000000 130130 130130 110110 100120 110110 110130 100100 130130 110110 100120 120120 120120 100100 110110 120120 120120 110110 110110 110110 100120 100110 130130 100130 110130 100130 110110 110110 120130 130130 130130 100100 130130 110110 110110 100100 120120 130130 110130 110120 120120 100130 100100 110110 120120 120120 110130 120120 120120 130130 100100 120120 110110 110110 100100 100100 100100 120120 120120 120120 120120 110110 100120 130130 120120 100100 100100 130130 130130 130130 100100 110110 120120 110120 110110 100120 110110 120120 100100 110120 130130 110110 130130 110110 100100 100100 100100 100100 100100 110110 120120 100100 100100 110110 120130 110130 100100 100100 110120 100100 120120 100120 120120 100110 130130 120120 110130 100100 130130 100100 110130 120120 110110 110110 100100 130130 130130 110130 120120 120120 100130 100120 130130 110110 120120 110110 000000 100100 120120 120120 110110 100100 120120 130130 110120 100100 110110 130130 120130 130130 120120 100100 130130 110110 120120 130130 130130 120120 100110 110130 110110 100100 100120 100100 130130 110110 100100 000000 110130 130130 130130 120120 110130 100120 110110 130130 120120 130130 110110 110130 110110 110130 110130 130130 130130 120120 110110 110130 120120 100100 130130 130130 110110 100100 120120 100100 100100 130130 000000 130130 130130 110110 120120 100110 100130 130130 130130 120120 120120 110130 100100 000000 110110 100100 100100 120120 110110 100100 120120 120120 130130 120120 110130 110110 110110 110110 110110 130130 130130 120120 120120 110110 100100 100110 130130 100120 110110 100100 130130 110110 100100 130130 130130 130130 110110 120120 100110 110110 100100 120120 100100 130130 100110 100100 120120 120120 110110 110110 120120 110110 100120 130130 100120 110110 110130 120130 120120 130130 130130 130130 110110 130130 000000 110110 130130 110110 120130 110110 100120 130130 110110 130130 100100 110110 130130 100100 100130 100100 100100 120120 130130 100110 100120 110110 130130 100110 100100 120120 000000 100120 100100 130130 110120 120120 110110 120120 130130 100100 110110 100100 110110 110130 130130 110110 130130 130130 120120 110120 120120 100100 120120 100100 100120 130130 110110 100100 120120 100110 130130 100100 110110 100110 110110 120120 120120 110110 120120 130130 120120 100100 100100 120120 100110 110110 120120 110110 110120 110110 110110 130130 100120 100110 110130 110110 130130 100120 110110 130130 110110 110110 100110 120120 110110 110110 100100 110130 100100 120120 130130 100100 100100 100110 100100 120120 130130 110110 100100 120120 100110 120120 120120 120120 100100 120120 100120 120120 110130 110110 100100 130130 120120 000000 110110 100120 100110 110110 120120 130130 110110 100100 110110 100100 110110 100100 100130 110110 100120 000000 110110 100100 100100 110110 120120 130130 100120 110110 110110 100100 120120 000000 100100 130130 120120 110110 130130 110130 100110 100130 100100 100100 110110 100120 100100 130130 120120 100130 110110 110110 100120 130130 130130 130130 110130 110110 100120 110130 120120 100100 130130 100100 120120 100100 100100 110120 000000 110120 110110 130130 130130 130130 130130 100100 110110 110110 120120 120120 110110 100100 120120 120120 130130 130130 110110 110110 100100 130130 100100 120120 000000 100120 100100 100100 120120 100100 130130 130130 110130 100100 100100 110110 120120 130130 110110 120120 110110 100110 130130 110110 110110 120120 110110 110110 110110 000000 100100 110110 130130 100100 110110 100100 130130 100100 100100 110110 100120 130130 130130 110110 130130 110120 110110 110130 110110 110110 100100 100110 100100 120120 110110 130130 100100 130130 100110 100100 120120 110130 100130 100100 110110 000000 130130 120120 120120 100100 130130 130130 100100 100100 130130 100100 120120 130130 110120 110110 110110 100100 110110 120120 100110 000000 110120 120120 100120 110120 120120 120120 000000 100130 120120 120120 110110 100130 130130 120120 120120 120120 100100 120120 110110 110110 110110 110110 110120 110110 130130 110110 130130 100100 120120 100110 120120 130130 120120 130130 120120 100130 120120 130130 110130 100100 100100 100120 120120 100100 120120 120120 110110 100110 100100 120130 100110 100120 100110 100100 110110 120120 100110 110110 100100 120120 120120 130130 110110 100120 100110 110110 100100 120120 120120 130130 100100 120120 130130 120130 120120 130130 110130 110130 100100 110110 100110 130130 100100 100120 110110 110130 100100 110110 100130 110130 100100 000000 110110 100100 100100 100110 100100 100120 120120 130130 110120 120130 110110 120120 120120 120120 120120 110130 100110 120120 100100 100100 100100 100100 120120 100120 130130 110130 110120 100100 120120 000000 120130 110110 120120 100120 100100 120120 100100 130130 130130 130130 130130 100100 120120 110130 130130 000000 100100 100100 120120 100120 100100 100100 100100 110110 110120 100100 110110 110110 110120 110110 110110 110130 110130 100120 130130 110120 110110 100120 000000 100100 100130 130130 110130 120120 120120 130130 110120 120120 110130 130130 000000 130130 130130 100120 100100 120130 110130 100110 100100 130130 110110 100130 100120 130130 100130 000000 130130 130130 110130 110130 120120 100100 100110 100120 110130 100100 110110 110130 110110 110110 110110 100120 120120 120120 110130 100110 100100 100110 120120 100100 120120 130130 110110 120120 110130 110130 110110 100100 100120 100120 120120 110110 110110 110110 100110 100110 110130 110110 110110 110110 100110 110110 120120 110110 100100 100120 110130 120120 120120 130130 100110 120120 110120 110130 130130 110110 130130 100130 120120 130130 100120 100130 100120 130130 100130 110110 110110 100110 100130 000000 100100 120120 100120 110110 130130 100120 130130 100100 100100 100120 100100 120120 100120 110120 130130 100110 110130 100100 120120 110110 100120 100100 120120 100110 110130 100110 000000 110110 110130 120120 130130 130130 110110 120120 100100 100100 110120 100100 110110 100100 100100 130130 100120 100100 110120 120120 110130 110120 100100 000000 100100 110110 120120 120120 120130 130130 120120 130130 110120 110110 100130 100130 110110 100100 130130 110110 100100 120130 100120 100120 130130 120120 100100 110110 100100 100100 110110 130130 110110 100100 120120 130130 120120 100120 100110 100100 100100 100100 130130 130130 110130 110130 100120 110130 110110 110130 110130 130130 120120 110110 130130 130130 110110 110130 100100 100120 120120 120130 110110 130130 000000 100100 110110 110130 110110 100100 100110 100120 100130 130130 130130 110130 120120 100120 110110 130130 110130 100110 130130 100100 110120 100100 100110 110110 110130 130130 100130 100110 100100 110110 100100 130130 130130 130130 110110 110120 000000 110130 100100 100100 100100 110130 130130 110130 110110 130130 100120 130130 100130 120120 130130 100130 100130 130130 130130 130130 110110 130130 100100 130130 100100 100130 110130 120120 100100 110110 100100 100110 110110 120120 130130 120120 130130 110130 110120 100120 130130 120120 120120 130130 130130 100100 110110 100100 120120 110120 100120 100100 100100 110110 110110 100100 120120 100120 100110 130130 100100 000000 100100 130130 130130 100100 120120 110130 130130 120120 100120 100120 110130 100100 110120 100100 120120 120120 130130 120120 130130 100110 110110 110120 130130 000000 110110 100120 120120 000000 130130 130130 120120 110110 110110 130130 120120 130130 110110 120120 110110 110130 120120 100100 100100 100120 100120 130130 100110 110110 110110 110120 100100 130130 110130 120120 110110 110110 100100 100110 120120 100100 130130 110110 130130 100100 130130 110110 110110 110110 130130 100130 130130 100120 130130 100100 100100 120130 100100 110130 130130 100100 130130 110110 130130 100120 110120 100100 110110 100130 120120 100100 110110 100120 000000 000000 000000 000000 000000 100100 000000 000000 000000 000000 000000 100100 000000 000000 000000 000000 000000 000000 000000 000000 000000 000000 000000 000000 000000 000000 000000 000000 000000 000000 000000 000000 000000 000000 000000 000000 000000 000000 000000 000000 000000 000000 000000 000000 000000 000000 000000 000000 000000 000000 000000 000000 000000 000000 000000 000000 000000 000000 110110 000000 000000 000000 000000 000000 110120 000000 000000 000000 000000 000000 000000 000000 000000 000000 000000 000000 000000 000000 000000 000000 000000 000000 000000 000000 120120 000000 000000 130130 000000 120120 100100 100100 110110 120120 100100 110110 000000 120120 130130 110120 100100 110110 130130 110110 110110 130130 100110 130130 120120 130130 110110 120120 110110 000000 100110 110110 120120 110110 000000 110110
HF277, 110110 110110 120120 100120 100100 000000 100100 110130 100100 130130 100100 100100 130130 110120 130130 110110 110110 110120 120120 110110 130130 110120 100100 110130 100120 100110 130130 100120 100120 110110 110110 100110 120120 110110 100100 130130 110130 130130 110110 100100 100120 110110 100110 130130 100120 110130 110120 100110 110130 100110 110110 130130 100100 100110 100110 100130 100110 000000 110110 130130 110120 110120 110110 100120 130130 110120 110110 120130 100130 100100 100110 110110 110130 110110 100130 110120 100110 110130 110110 100120 000000 100100 120120 100120 100100 100100 130130 110110 100110 120120 100100 110110 130130 100100 100100 110130 120120 130130 110120 120120 130130 110120 100100 120120 110110 100100 110110 100120 100120 100100 100100 120130 110130 110120 120120 100100 110110 100110 130130 130130 130130 110110 110110 100120 120120 100120 100130 110110 100110 130130 100130 130130 120120 120120 130130 110110 100100 110110 100110 100120 120120 120120 100100 000000 120120 110110 100120 110120 110120 120120 110110 110130 100100 120120 100100 100100 100100 120120 100110 100100 110110 110130 110130 110130 120120 100100 110130 130130 120120 120120 100100 130130 120120 100120 110110 130130 100100 100100 100100 110110 100100 110130 100100 130130 100100 000000 130130 130130 100100 130130 110110 130130 130130 120120 100100 120120 110130 130130 120120 110110 130130 130130 100110 100120 110110 110110 110110 130130 120120 110110 110120 100120 110120 110110 130130 110110 110130 120120 130130 120120 110110 100100 110110 120120 100100 110110 100100 120120 120120 130130 120120 100110 120120 110110 120120 110130 120130 130130 120120 000000 130130 110130 100100 120130 110110 120120 130130 100100 110110 120120 120120 000000 110130 120120 120120 130130 100100 100100 130130 130130 100120 110120 100120 110110 130130 110110 110120 110130 130130 110130 110130 110110 100100 130130 100100 120120 000000 100100 000000 130130 130130 100130 100100 130130 110110 100100 110130 110110 120120 130130 110120 120120 110110 100100 100100 100110 100100 130130 100100 110130 120120 110110 110110 120120 120120 110110 000000 120130 100120 110110 110130 120120 130130 130130 110120 110110 120130 130130 100130 120120 000000 130130 110110 120120 110110 110130 100100 110110 100100 110120 110110 110110 110110 120120 120120 110110 100120 100100 110130 100110 100100 130130 100110 100100 100110 100120 130130 130130 110120 100120 110110 130130 120130 110130 100110 100120 100100 110120 110110 100120 100100 120120 120120 100100 130130 110110 100100 100100 110110 130130 100130 110120 120120 110110 120120 100100 130130 110130 120130 100100 120120 120120 110130 100100 100130 100130 120120 110130 130130 120130 120130 110110 130130 110110 120120 120120 130130 100120 100100 100100 100100 120130 110130 100130 130130 100120 130130 100100 120130 100100 110110 100100 100100 120120 120120 100100 110110 100100 110110 110120 100130 110110 100120 100100 110130 100120 100100 110120 110130 100110 100100 100120 110130 130130 130130 120120 120120 100100 130130 100100 120120 100100 120120 110110 100130 100120 100120 100130 110110 100130 110130 110110 130130 120120 130130 130130 130130 120120 130130 130130 100120 130130 110130 100110 100100 110130 120120 130130 100100 000000 100120 110130 110110 100120 100130 100120 130130 110120 100130 120120 110110 120130 110110 120120 100100 130130 100100 110110 100100 130130 100120 120120 130130 130130 100110 130130 130130 000000 120130 110130 110130 100100 120120 110110 110130 100110 100100 130130 000000 120120 100100 100120 100120 110120 130130 130130 120120 130130 110120 120120 120120 110110 120120 100120 120120 130130 120120 100120 130130 110110 100100 110110 130130 100100 110110 130130 120120 120120 100100 120130 110130 110120 100100 130130 000000 130130 120120 110110 000000 130130 100120 130130 100100 100100 110110 000000 120120 110110 120120 130130 100110 100130 130130 110130 000000 120120 120120 130130 110110 100110 100100 000000 100120 120120 100120 100120 120120 110110 100130 110110 100110 100110 120120 110130 130130 110110 100100 100120 110110 100100 110110 110110 110110 100130 100110 000000 120120 130130 110130 110110 100100 100110 110120 120120 120120 100130 130130 100100 000000 100100 110110 110110 130130 000000 110110 120120 100100 120130 100100 100120 110110 100120 120120 130130 130130 130130 120120 130130 000000 130130 110110 000000 130130 100100 100100 100100 120120 100130 100100 100100 110110 120120 100100 130130 110110 110110 110110 110110 000000 100120 100100 120120 100100 120120 110110 120120 120120 120120 100100 110110 100120 130130 120120 110130 100100 110130 100100 130130 110110 130130 100120 130130 100120 100110 110110 110110 100100 130130 130130 120120 120120 130130 100100 100110 110130 120120 130130 100100 110110 000000 130130 120120 110130 100100 100110 120120 100110 100110 120120 100130 110110 100100 110120 110110 110110 000000 100100 120120 100100 110110 100100 130130 100110 100100 100100 100100 130130 130130 130130 110130 110130 110110 100120 110110 110110 100120 110110 100100 100100 110110 000000 120120 110110 110110 130130 110110 110110 100100 120120 120120 120120 110110 130130 120120 110110 100110 100100 130130 110110 130130 100100 110130 110110 110110 100110 100110 120120 100110 110130 100110 120120 120120 110110 120120 100120 100120 100120 100130 100120 120120 100100 110110 110110 100100 130130 110130 100100 120120 130130 110130 110130 000000 110110 100100 100100 100100 130130 100120 100110 110110 110120 110110 100100 120120 100120 110130 120120 120120 100100 120120 130130 110110 120120 110120 100110 110130 130130 130130 100100 100130 130130 130130 130130 120120 100130 130130 100110 110110 130130 130130 130130 130130 100100 100110 120120 110110 130130 100110 100100 130130 110130 110130 100110 130130 120120 120130 130130 120120 100130 110130 100130 120120 110110 100130 110110 100130 100110 110110 130130 110110 110130 100100 110130 110110 100100 110110 100100 110110 120120 110110 130130 130130 100120 100100 100100 110130 100130 130130 120120 130130 130130 130130 110110 120120 100120 130130 120120 100100 110110 110110 120120 110130 120120 110110 110130 120120 110110 110110 100100 130130 100120 110110 130130 110110 130130 130130 000000 120120 130130 120130 110130 130130 130130 100100 130130 110110 120120 120120 130130 120120 120120 100100 130130 130130 130130 100100 100100 130130 100100 110110 110110 130130 100120 120120 120120 100120 100110 120120 110110 110110 100100 110110 000000 100100 110130 120120 110110 120130 100110 130130 130130 110110 120120 110110 130130 100100 130130 110110 120120 100120 100120 100130 110110 120120 120120 110110 110110 110110 120120 100110 130130 100100 110130 100100 130130 100100 000000 130130 100130 100100 130130 110110 110110 100110 110110 130130 130130 110120 120120 100130 110110 110110 120120 120120 110110 100100 100120 130130 100110 120120 130130 100100 100100 100100 100100 110120 100120 000000 120120 120120 100100 130130 120120 100110 100100 130130 100130 130130 100100 100100 100120 110120 110130 100120 110110 120120 100100 110120 130130 130130 100130 110110 100100 100100 000000 100120 100100 110110 120120 100100 100110 110110 130130 110110 100100 100100 110110 100100 120120 100100 100120 100100 130130 100120 110130 100100 100130 100100 110110 120120 000000 110110 100100 100130 000000 130130 120120 110120 130130 100100 130130 100110 120120 110110 100120 100100 120120 120120 100110 000000 120120 110110 110110 100100 110110 130130 120130 130130 120120 100100 120130 110110 120120 000000 110130 110120 110110 110130 110110 100110 100100 100100 130130 000000 100100 110110 130130 130130 130130 130130 130130 100100 110110 130130 120120 130130 110110 110110 110110 110110 130130 130130 110130 100100 110110 130130 120120 100100 110130 130130 110110 100100 120120 100130 100110 100130 120120 130130 130130 110110 120120 000000 100100 130130 130130 120120 100100 110130 100100 000000 110110 100100 100100 120120 110110 100100 120120 120120 130130 100100 110130 110110 110110 110110 110120 130130 130130 120120 120120 110110 100100 110110 130130 100100 110110 100100 130130 110110 110110 130130 110130 130130 110110 120120 110110 110110 100100 120120 100100 130130 110110 110110 100120 100100 110110 110110 100120 110110 100120 130130 120120 130130 000000 120120 120120 130130 120130 130130 110110 110110 000000 000000 130130 110110 130130 110130 120120 130130 110110 110130 100100 110110 130130 100100 100100 100100 100100 100120 130130 110110 100120 110110 130130 100110 100100 110110 100120 120120 100120 130130 120120 120120 110130 100120 130130 130130 110130 130130 110110 110130 130130 000000 100130 110130 110120 110120 100120 100120 120120 100100 100120 130130 110110 100100 120120 100110 130130 100100 110110 100100 110110 110120 100120 110110 120120 130130 100120 130130 100100 100120 100100 110110 120120 110110 110120 110110 110120 130130 100100 110110 110130 110110 130130 100100 110110 130130 110110 110110 100110 120120 110110 000000 100100 110130 100130 120120 000000 100100 100100 100100 100100 120120 100130 100110 000000 120120 100100 110120 120120 100120 100100 120120 120120 120120 130130 110110 000000 130130 120120 130130 110110 100100 110110 110130 100120 130130 110110 100120 110110 100100 110130 100100 100100 110110 100100 100110 110110 100110 100100 110110 120120 130130 100100 110110 110130 120120 120120 130130 100100 130130 120120 110110 130130 130130 110110 130130 100100 100100 110110 120120 120120 130130 100100 100130 110110 110110 100120 130130 130130 130130 130130 110110 120120 110130 120120 100100 100100 000000 120130 100130 100100 110120 110120 110110 110110 130130 100100 110110 110130 100100 110110 110120 120120 120120 100110 100100 120120 100100 130130 120120 110110 110110 100100 130130 100120 120120 110130 100100 100100 100100 120120 100100 130130 130130 130130 100100 100100 110110 120120 130130 130130 120120 110110 100110 130130 110130 110110 120120 110130 100110 110110 000000 110110 110130 130130 100120 100110 120120 130130 100100 100100 110130 120120 130130 130130 110130 000000 110110 110120 130130 110110 100110 100100 110110 100100 000000 110130 130130 100100 110130 100100 100120 120120 110130 100100 100120 110110 120120 130130 120120 120120 000000 130130 130130 100100 000000 100130 100130 100100 130130 120120 100110 110110 100100 110110 120120 100100 130130 110120 120120 100120 120120 120120 100100 100100 100100 120120 120120 100110 100130 110130 120120 120120 120120 100100 110120 110110 110110 110110 110110 110110 120120 130130 110110 110110 100100 120120 100110 120120 110130 120120 130130 120120 100130 120120 110130 110110 120120 100120 120120 120120 100100 120120 120120 110130 110110 100100 130130 110110 100120 100100 100100 100110 120130 100100 110110 100100 100100 120120 130130 110130 100120 100100 110120 100100 120120 100120 130130 100100 120120 110110 130130 120120 130130 110110 110110 100100 110110 110110 130130 100100 120120 110110 130130 100110 110110 100100 110130 100100 110110 110110 100100 100100 110110 100100 120120 120120 110110 110120 130130 100110 120120 110120 110120 120120 110130 100100 120130 100100 100100 100120 100100 100120 100100 100100 110130 120120 100100 120120 110130 120130 110130 100100 120120 100100 120120 100100 110130 120120 130130 100130 100100 100120 130130 000000 130130 100100 110110 120120 100120 100100 100100 100100 100110 110110 100110 110130 110110 110110 100110 130130 110130 000000 100120 110110 110110 110110 100120 120130 130130 100130 110110 130130 120120 120130 000000 120120 120120 110110 120130 110130 110130 130130 120120 120120 130130 130130 110110 100120 110130 000000 130130 100120 130130 100130 110120 130130 110130 130130 130130 120120 100100 110110 100120 130130 100100 100110 110130 110110 100110 110130 120120 120120 120120 130130 100100 100110 100100 120120 120120 120120 130130 100110 120120 130130 130130 120120 100100 000000 120120 120120 110130 110110 110110 100110 100100 110130 110110 110110 110110 110110 110110 120120 110130 100100 100120 110110 100100 120120 130130 100110 120120 000000 130130 130130 110130 130130 130130 100120 130130 100100 100130 120120 130130 100100 110110 100110 100100 130130 120120 100130 100120 100100 100110 130130 100120 130130 100100 100130 100100 100100 110120 100100 110120 130130 110110 110110 100120 100120 110110 120120 100100 120130 100100 110130 100100 110130 110110 110130 120120 130130 130130 130130 120120 100100 100100 110120 100100 110110 100100 100100 120120 100100 100110 120120 120120 130130 000000 100100 100100 100100 130130 120120 120120 120120 130130 120120 130130 110110 110130 100130 100130 110130 100100 130130 100110 100100 120130 100100 100100 130130 120120 100100 130130 100100 100100 110110 130130 110110 100100 100120 110130 120120 120120 110110 100100 100110 120120 110130 130130 110110 130130 100100 110130 110110 110130 110130 130130 120120 110120 130130 130130 110110 130130 100100 100100 120120 130130 110110 110130 110110 100130 110120 110130 000000 100120 110110 120120 100100 130130 110130 110110 120120 100100 110110 130130 110110 100100 000000 100100 110110 100100 110110 100110 110110 130130 100130 100110 130130 110110 100100 130130 130130 130130 110110 110110 130130 130130 100100 100100 100130 000000 130130 110130 110110 110130 120120 120120 100130 110120 130130 100100 100130 110130 130130 130130 110110 100100 100100 130130 100100 100130 110130 100120 100100 100110 000000 100100 110130 100120 130130 110110 130130 110130 120120 100120 130130 100100 120120 130130 130130 100100 130130 100100 120120 120120 100100 100100 100100 110130 130130 100100 120120 100100 110110 110130 130130 110110 100100 130130 130130 100100 120120 110130 130130 110120 120120 100120 110130 100100 110120 100100 000000 120120 130130 120120 000000 100110 110110 110110 130130 120120 110110 120120 000000 120120 130130 000000 000000 100100 110110 110110 120120 110130 110110 120120 110110 130130 000000 100130 100100 100120 100100 130130 100100 100100 110110 120120 000000 130130 130130 120120 110110 110130 100110 110110 120120 110110 130130 110110 130130 100100 110130 110110 130130 110110 130130 130130 130130 100120 130130 100100 100100 120120 100120 130130 110130 100100 110130 110110 110110 100100 120120 100100 100110 100100 120120 100100 110120 100120 100130 100130 110110 110110 100100 100110 100100 110110 120130 130130 120130 100100 110110 120120 110130 110120 100120 120120 130130 120120 130130 110130 110110 130130 130130 100110 110110 100130 100130 000000 100120 000000 100100 100100 120120 130130 110130 130130 100130 110110 110110 100100 100110 120120 100130 130130 110110 110110 110110 130130 120120 100100 110120 130130 120120 100100 130130 110110 110110 100100 110110 130130 130130 120120 110120 130130 110110 120120 100100 110110 130130 000000 120120 110110 130130 000000 000000 000000 000000 000000 000000 000000 000000 000000 120120 000000 000000 130130 000000 120120 100100 000000 110110 120120 100100 110110 100120 120120 100130 110120 100100 110120 130130 110120 110110 130130 100110 130130 120120 130130 110110 120120 110110 110110 100100 110110 120120 110110 000000 110110
HF278, 100100 110110 110120 120120 100100 000000 100110 110110 100120 110130 100100 100100 130130 120120 110130 110110 110110 110120 100120 110110 100130 110120 100100 110130 100120 100100 130130 100120 120120 110110 110110 110110 110110 110110 100100 000000 110130 130130 110130 100100 120120 100100 100100 110110 100100 130130 120120 100100 130130 100110 110110 130130 100100 110110 100110 130130 100110 100100 110130 130130 120120 110110 100110 100100 130130 110120 100110 120120 100130 100130 110110 110110 130130 130130 100100 120120 100100 110110 100110 100100 110110 100110 100120 100120 100100 100100 130130 110110 100110 120120 110110 110130 130130 100100 100100 110110 120120 130130 110110 100120 130130 110110 100100 100120 110120 100100 110130 100120 100100 100100 100100 130130 110130 120120 120120 100100 100110 110110 130130 130130 130130 130130 110110 100100 120120 000000 100100 100110 110110 000000 130130 130130 120120 000000 110130 110110 100100 120120 110110 100120 120120 120120 100100 000000 120120 110110 100100 120120 110120 100120 110110 110130 100100 120120 100100 100100 100110 100120 100110 100100 110110 110130 110110 130130 100100 100100 110130 100130 130130 120130 000000 000000 100120 100120 110110 110130 100100 100100 120120 110110 100120 130130 100100 000000 100110 130130 110130 100130 100130 130130 100110 110110 130130 000000 100100 120120 130130 110130 120120 110110 130130 130130 110110 100120 100100 110110 110110 100130 120120 110110 110110 100120 110110 110110 130130 000000 110110 110120 110130 120120 100110 100100 100100 120120 100100 110110 100100 110120 110110 130130 110120 100100 120120 110110 000000 130130 120130 130130 120120 000000 130130 130130 100100 130130 110110 110120 130130 100100 110110 120120 120120 000000 110110 120120 120130 130130 100110 100100 130130 130130 100120 000000 100100 110130 000000 000000 120120 110110 130130 110110 110110 110110 100130 110110 100100 120120 120120 100100 000000 130130 130130 100130 100100 130130 110110 100130 110130 110130 120120 130130 110120 120120 110120 100130 100120 110110 100100 130130 120120 110110 110110 110110 110110 120120 120120 100110 100100 120120 100120 000000 110110 120120 130130 130130 120120 110110 120120 000000 100130 120120 110110 100130 110110 120120 130130 110110 100100 110110 100100 110110 110110 110110 110110 100100 120120 110110 000000 100100 000000 100100 100100 130130 100100 100100 100100 100100 130130 130130 110120 120120 110130 110130 120120 110110 110110 120120 130130 120120 110110 100100 100110 100120 120120 100100 120120 110110 100100 100100 110110 130130 130130 110120 100120 110130 120120 100100 130130 130130 130130 000000 110110 120120 110110 100100 100100 100130 120120 130130 130130 120120 120130 110110 130130 110130 120120 100120 130130 120120 100100 000000 100100 130130 110130 130130 100130 100100 130130 100100 120120 100100 110120 100120 120120 120120 120120 100100 110130 130130 110110 110120 130130 130130 100120 110110 110110 100120 100110 120120 110110 110110 100120 100120 110130 130130 130130 120120 120120 100100 130130 100100 120120 110110 120120 100100 100130 100100 100120 100100 110110 130130 000000 110110 110130 120120 000000 130130 130130 120130 130130 130130 100120 130130 110110 100100 100100 110110 120120 130130 100100 100120 100100 130130 100110 100100 130130 120120 130130 110110 100130 100120 110110 130130 110110 100120 100120 000000 100100 000000 110110 130130 100100 120120 130130 130130 110110 130130 130130 000000 120130 130130 130130 000000 120120 110110 110130 000000 100100 130130 110110 100120 100100 120120 100120 110110 110130 120130 110120 130130 110110 120120 120120 110110 120120 120120 120120 130130 110110 100100 130130 110110 100120 110110 110130 100100 110110 130130 120120 120120 100100 130130 000000 120120 100120 110110 120120 110130 120120 130130 100100 130130 120120 110130 100100 120120 100110 120120 100120 110130 120120 130130 100100 100130 130130 130130 000000 120120 120120 130130 110110 100100 100100 100110 100120 100100 000000 100100 100120 110110 100130 110130 100110 100100 120120 110130 130130 110110 100120 120120 110120 100100 110110 110110 110110 000000 100110 130130 120120 130130 110110 110110 100120 100110 120120 120120 100120 100100 130130 100100 000000 100100 110110 110110 130130 130130 110110 100120 110110 120120 100100 100100 110110 120120 120120 000000 130130 130130 120120 130130 100110 130130 130130 000000 130130 000000 100100 100100 130130 130130 100100 100100 110110 100120 000000 130130 110130 100110 130130 110110 130130 120120 100100 100120 100100 120120 110110 120120 000000 000000 100100 110110 100120 130130 120120 110130 100110 000000 100100 130130 110110 130130 100100 110130 000000 110110 100110 110110 100110 130130 120130 120120 100100 130130 100110 100100 110130 100120 100130 100100 110130 130130 130130 110120 110110 100130 100100 120120 100100 000000 000000 100100 100110 100100 120120 100100 110110 110110 110110 120120 100100 110110 100100 110130 000000 100100 100100 100100 130130 130130 130130 110130 110130 110110 100120 100110 100100 100120 110110 100100 100100 110110 000000 120120 110110 110110 130130 110110 110110 100100 120120 120120 120120 110110 110130 100120 110110 110110 100100 130130 110110 130130 100100 130130 110110 110110 100100 100100 120120 100110 110130 110110 120120 000000 120120 120120 100100 100100 120120 130130 100100 130130 100100 130130 110130 100100 130130 110130 100100 120120 110130 130130 110130 110130 110130 100100 100100 100100 130130 100100 110110 110130 110120 110110 100100 000000 100100 130130 100120 120120 100100 120120 130130 110110 100120 110110 100110 130130 130130 130130 110110 100100 130130 130130 100100 120120 130130 130130 110110 110120 130130 130130 130130 110130 100100 100100 120120 110110 130130 100110 100100 130130 110110 110110 100100 130130 100120 120120 130130 120120 130130 110130 100100 120120 110110 130130 110110 100130 100110 110110 130130 110110 110130 100100 110130 110110 100100 130130 000000 110110 120120 110110 130130 110130 100100 100120 000000 130130 130130 130130 120120 120130 130130 130130 110110 120120 100100 130130 100120 100100 100100 110110 120120 130130 130130 110110 110110 120120 110110 110110 100100 130130 100100 100100 110130 110110 110110 130130 000000 120120 130130 120130 110110 130130 100130 100110 130130 110130 100120 130130 130130 120120 120120 100100 130130 110110 130130 100100 100110 000000 100120 110110 110110 130130 120120 120120 100120 100120 110110 100120 110110 110110 100100 000000 110110 100100 110130 120120 110130 120130 100100 130130 130130 110120 100120 110120 110130 100100 130130 110110 120120 100100 120120 100130 110110 120120 110120 100110 110110 110110 120120 100110 130130 100100 110110 100130 110130 100110 120120 110130 130130 100100 000000 110110 110110 100100 110120 130130 110130 110110 100100 130130 100110 110110 120120 120130 110110 100120 120120 130130 100100 120120 110130 100100 100100 100100 100100 110110 120120 000000 100120 120120 120120 100130 100120 100100 100100 130130 100100 110130 100100 100100 120120 110120 110110 100100 110110 120120 100100 110120 000000 110110 100130 110110 100120 100110 100110 100100 100100 110110 120120 100100 100110 110110 130130 110130 100100 100100 120120 130130 120120 100120 120120 100100 130130 120120 110130 100100 130130 100100 110130 120120 110120 100110 100100 100130 120130 130130 120120 110120 130130 100100 110130 100110 120120 110110 100120 100100 120120 100120 100100 100110 120120 130130 120120 100100 110110 130130 000000 130130 000000 100100 130130 110110 120120 130130 110110 120120 100110 110130 110110 100100 100100 120120 110130 100100 100100 100110 110130 130130 100130 120120 110110 100120 120120 110130 100120 130130 110110 130130 110110 110130 110110 130130 130130 100120 110110 130130 100100 100100 110130 130130 110110 100130 120120 130130 100100 100130 120120 110110 130130 110110 100120 000000 100100 130130 130130 120120 100100 110110 100100 110110 000000 110110 100100 100120 110110 100100 120120 120120 130130 100120 000000 110110 100110 110110 110110 000000 130130 120120 120120 110110 100120 000000 130130 120120 110110 100100 130130 110110 110110 130130 130130 130130 110110 120120 100110 110110 100100 120120 100100 130130 100110 100110 120120 100120 110110 110110 120120 000000 100120 130130 120120 130130 000000 130130 120120 000000 130130 110130 110110 110130 100100 100110 130130 110110 120130 110130 100120 130130 110130 130130 100100 110120 130130 100130 100130 100100 100100 100100 110110 000000 100120 000000 130130 100110 100100 120120 000000 100100 100100 130130 120120 000000 000000 120120 130130 100100 110110 100100 110110 000000 130130 100100 130130 110130 120120 110120 120120 100120 120120 100100 100100 130130 110130 100100 100120 110110 130130 100100 110110 110110 000000 120120 120120 110110 120120 130130 100100 130130 120120 100120 100110 110110 120120 110110 110120 110110 110110 130130 100100 110110 130130 110130 130130 120120 100110 130130 110110 110110 100100 120120 110110 110110 100100 130130 100130 120120 130130 100100 000000 100100 100100 120120 100130 110110 000000 120120 100100 120120 120120 120120 100100 120120 120120 120120 130130 110110 000000 130130 100120 130130 110110 100100 100100 110110 000000 110130 000000 100120 100110 100100 130130 100100 100100 110110 100100 100110 110110 100110 100120 110110 100120 130130 100100 110110 110130 120120 110120 130130 100100 130130 110120 100100 130130 110130 100110 130130 100110 100100 110110 120120 100100 130130 000000 100130 110110 110110 100120 000000 130130 130130 130130 110110 100120 110110 120120 100100 130130 000000 120130 100130 100100 110120 110120 120120 110110 130130 100130 110130 110130 100120 110110 110110 120120 120120 110110 100100 110120 000000 130130 120120 110110 110110 100100 130130 100120 120120 110130 100120 120120 100100 120120 100100 130130 100130 000000 100100 100100 110110 120120 130130 110130 120120 110110 100110 130130 110130 110110 100120 110130 100110 110130 100100 100100 110130 130130 100120 100100 120120 100130 100100 100100 110110 120120 130130 100130 110110 120120 110120 110110 110130 110110 110110 100100 110110 100100 120120 110110 130130 100120 000000 100110 100100 000000 110110 100130 100100 110120 120120 130130 100120 120120 110110 130130 130130 100100 000000 130130 100130 120120 130130 110110 100110 110110 100100 110110 120120 100100 130130 110110 110120 100120 110110 120120 120120 100100 100100 120120 120120 100110 100130 130130 120120 120120 120120 100100 120120 110130 000000 110130 110110 120120 110110 100130 110130 000000 100100 120120 100100 120120 110130 120120 130130 120120 100130 120120 110130 110110 100120 000000 100120 100120 100130 120120 000000 110110 110110 100100 130130 100100 100120 110110 100100 100110 120130 100110 110110 100100 120120 100100 110130 110130 100120 100110 110120 100100 120120 100100 130130 100110 120120 000000 130130 120120 130130 110110 110130 100100 110110 110110 110110 000000 100120 110110 130130 100110 100110 000000 110130 100100 110110 110110 100100 100120 100110 100110 100100 000000 130130 120120 130130 110110 120130 120120 120120 120120 130130 100100 120120 100100 100100 120120 100100 120120 120120 000000 130130 120120 100130 120120 110110 120130 130130 100100 120120 100100 120120 100100 130130 120130 130130 130130 000000 100120 130130 120120 100130 100100 100100 110120 120120 100130 100110 100100 110110 110110 100100 110130 110110 110110 110110 130130 110110 130130 100120 110110 110120 110110 100100 120120 130130 100130 110130 000000 120120 130130 110130 110120 100120 110110 130130 110110 130130 130130 100120 120120 000000 130130 100110 120120 130130 110110 100100 100100 130130 100130 110120 110130 000000 110110 000000 120120 100100 100110 120120 130130 100100 110110 130130 110120 110110 110110 120120 100120 120120 130130 100110 100100 100100 120120 100100 120120 130130 100110 120120 110130 110130 110120 100120 120120 120120 120120 110110 110110 110110 110110 100100 110110 110110 110110 110110 110110 110110 100120 110110 110110 100120 110110 120120 100120 110130 110110 100120 120120 130130 130130 110110 130130 130130 100100 120130 100100 100130 100120 130130 100100 110110 110110 100110 100130 120120 100130 120120 100100 100110 000000 120120 110130 100120 100130 100100 100100 110120 100100 110120 130130 100110 110130 100100 100120 100100 100120 100120 120130 100100 110130 100100 110130 110110 110110 120120 130130 120130 000000 120120 100100 000000 110110 100100 110110 100110 100100 120130 100100 100110 120120 110120 110110 000000 100100 100100 100100 130130 100120 120120 130130 130130 120120 130130 110120 110110 130130 130130 110110 100100 130130 100100 100120 120120 100100 100100 130130 100120 100100 000000 100100 100100 110110 130130 110110 100100 120120 110110 120120 100100 100110 100100 110110 120120 110130 130130 110130 130130 100100 130130 110110 130130 110110 130130 120120 120120 130130 130130 130130 110110 100110 100120 120120 130130 110110 110130 000000 100130 110120 110110 110110 100120 100110 100120 100130 130130 110130 110110 120120 100100 110110 130130 110110 100100 130130 100120 110110 100100 100100 100100 130130 130130 100130 100110 130130 110110 100100 130130 130130 130130 130130 110110 130130 130130 000000 100110 130130 130130 130130 130130 000000 110130 100100 120130 130130 110120 130130 130130 130130 110130 130130 130130 110130 100100 100100 110130 100100 130130 110110 120120 000000 100110 100100 100100 110110 120120 110130 110120 120130 110110 110120 100100 130130 100120 120120 130130 100130 100100 110110 100100 110120 120120 100100 100100 100100 110110 130130 100100 110120 100120 110110 110110 100100 130130 100100 130130 130130 100100 100120 130130 130130 120120 100120 100100 110130 100100 110110 100100 120120 120120 130130 120120 120120 100110 110110 110110 000000 120120 110110 100120 120120 000000 130130 130130 100120 100110 000000 130130 120120 110130 110110 120120 110110 110130 120120 100100 100120 100100 100100 130130 100100 100110 110110 120120 100100 110110 110130 000000 110110 110110 100110 000000 120120 100110 110130 110110 130130 100120 130130 110110 130130 110110 110130 130130 130130 100120 130130 100130 100100 130130 100100 130130 130130 100100 110130 110120 130130 100100 120120 100100 110110 100130 110120 100100 110120 120120 130130 130130 110110 000000 000000 100100 000000 110110 120120 000000 120120 100100 100110 120120 000000 120120 120120 120120 130130 000000 110130 110130 000000 100130 130130 000000 110120 130130 130130 000000 100100 110110 100100 100100 110120 000000 130130 130130 100130 110110 100110 120120 100100 100120 100100 130130 110110 130130 110130 130130 120120 100100 120120 130130 000000 000000 130130 000000 110110 000000 130130 130130 130130 000000 120120 130130 110110 120120 100100 110110 130130 120120 000000 000000 130130 110110 100110 100100 110110 130130 120120 120120 130130 110110 100120 120120 000000 000000 000000 120120 100100 100110 110110 000000 000000 000000 100100 000000 130130 120120 100120 120120 110130 110110 110110 130130 110110 130130 000000 000000 000000 000000 110130 110110 000000 110110 000000 110110 000000 000000
HF279, 100100 110110 120120 120120 100100 100120 100100 110110 100100 110130 100100 100100 120130 120120 110130 110110 110110 110110 100120 110110 130130 110110 100110 110110 100120 100110 130130 120120 100120 100110 000000 110110 110120 110110 100100 130130 110110 130130 110110 100100 100120 100110 100110 110130 100100 130130 120120 100100 130130 100100 110110 100130 100100 100110 100110 130130 110110 100100 110110 130130 110120 110120 110110 100100 100130 110120 100100 120130 130130 100130 110110 110110 130130 110130 100130 120120 100100 130130 100100 100120 110110 100100 120120 100120 100110 100100 130130 110130 110110 120120 100110 110110 130130 100110 110110 110110 100120 130130 110120 100120 130130 110110 100100 120120 110110 100120 110130 100120 120120 100100 100100 130130 110110 120120 120120 100120 110110 110110 130130 100130 130130 110110 110110 100120 120120 100100 130130 110110 110110 100100 100130 130130 100120 120120 110110 110110 100100 120120 100110 100120 120120 110110 100100 000000 100120 000000 100100 110120 120120 100120 110110 110130 100120 120120 100100 100100 100110 100100 100100 100100 110110 130130 110110 130130 100120 100100 110110 130130 120130 120120 000000 130130 100120 100120 110110 110110 100100 100100 100100 110110 100100 110110 100100 000000 100100 130130 130130 130130 100130 130130 110110 110110 130130 120120 100110 110120 130130 110130 120120 110110 110130 130130 110110 100100 100110 110110 110110 100130 120120 110110 110120 100100 110120 100100 130130 110110 110130 120120 110130 120120 110110 100100 100100 110120 100100 110110 100100 120120 110120 130130 120120 100100 120120 110130 120120 110130 120120 120130 120120 110130 130130 130130 100100 120130 110110 110120 120120 100100 110110 100120 100100 100110 110130 120120 120130 130130 100100 100100 130130 130130 100100 000000 100100 130130 000000 110130 120120 110110 130130 110110 130130 110110 100100 130130 100100 100120 100100 100120 100100 130130 110110 130130 100100 130130 120120 100100 110110 110130 120120 130130 110120 120120 110110 100100 120120 100110 100130 130130 120120 110130 120120 110110 110110 120120 120120 110110 000000 120120 120120 110110 110110 120120 130130 130130 120120 110110 120120 130130 000000 120120 000000 130130 110110 120120 110130 110130 100100 110130 100100 110110 110110 110110 110110 100100 120120 000000 000000 100120 110110 100100 000000 130130 100110 100100 100100 120120 130130 130130 000000 120120 130130 130130 120130 110130 110110 100100 000000 120120 110110 100100 110110 100120 120120 100100 120130 110110 100100 100100 110110 130130 130130 120120 120120 110110 120120 000000 130130 110130 130130 100100 120120 120120 110110 100100 100100 100100 120120 110130 130130 120130 120130 110110 130130 110110 120120 100100 130130 120120 100100 100100 100130 130130 110130 130130 130130 100100 130130 100120 120120 100100 110120 100100 100100 120120 100120 100100 110130 130130 100110 110120 100130 130130 120120 100110 110130 100120 100110 120120 110110 110110 100100 120120 130130 130130 100130 120120 120120 100100 110130 100100 120120 110110 120120 110110 100100 100100 120120 100100 110110 100130 000000 110110 000000 120120 130130 130130 130130 120120 130130 110130 100120 130130 110110 000000 100120 110110 120120 130130 110110 100100 100100 110130 110110 100120 100130 120120 130130 110110 100130 100120 110110 130130 110110 100120 100120 130130 130130 110110 100100 130130 100100 120120 000000 130130 110110 130130 130130 110110 130130 130130 110130 000000 120120 110110 110110 100100 100100 130130 110130 100120 100100 120120 120120 110110 110130 130130 120120 130130 120120 120120 120120 110110 120120 120120 120120 130130 110110 100120 000000 100100 100100 110110 130130 100100 110110 100130 120120 120120 100100 130130 110130 110120 100100 110130 120120 110130 100120 110130 100100 130130 000000 110130 100100 100100 100100 100100 100120 110110 120120 130130 100110 100130 000000 110130 000000 120120 120120 110130 110110 100110 100110 110110 100120 100120 100100 120120 120120 110110 100100 110130 100100 000000 110120 110130 110130 130130 100100 000000 110120 100100 110130 110120 110110 000000 100110 000000 120120 110110 110130 000000 100100 110110 120120 120120 120120 130130 110130 100100 130130 100100 130130 110110 130130 120120 110110 100120 100100 130130 100100 120120 110110 100120 120120 130130 130130 130130 000000 130130 000000 130130 000000 130130 130130 000000 100100 100100 120120 100100 100100 000000 110110 100120 100100 000000 110130 110110 130130 110110 000000 100100 130130 100120 100100 120120 100110 120120 120120 110120 100100 110110 100100 130130 120130 110130 000000 110130 100100 130130 110130 130130 100100 130130 100100 110110 110110 110110 100100 130130 130130 120120 100100 130130 100100 100110 130130 100120 100130 100100 110130 110130 110130 120120 110130 100100 100100 120120 100110 110110 000000 130130 110110 100100 120120 100100 110130 110110 100110 100120 100100 110120 100100 110110 100100 100100 100100 100100 130130 130130 130130 130130 130130 110110 120120 110110 110110 100100 110110 100100 100120 110110 000000 120120 110130 110110 130130 130130 100110 100100 120120 120120 120120 110110 130130 100100 110130 100100 100120 130130 110110 100100 100100 110130 110110 110110 100100 100100 120130 110110 110110 110110 120120 120120 110110 120120 100100 100120 120120 130130 100120 120130 100100 130130 110110 100100 130130 110130 100100 100120 110130 110130 110110 110110 110110 100100 000000 100110 130130 000000 110110 110110 110110 110110 100100 100100 100120 110130 120120 120120 100100 120120 130130 110110 120120 110120 110110 130130 130130 130130 100110 100100 130130 130130 130130 120120 130130 130130 100110 110110 130130 130130 130130 110130 100120 100100 120120 110110 130130 100110 100100 130130 110110 110110 100110 130130 120120 130130 110130 120120 100130 110110 130130 120120 110110 130130 110110 100100 100110 100110 130130 110110 110130 100120 110110 110110 100100 110130 000000 110110 120120 110110 130130 130130 000000 100100 100100 130130 130130 130130 110120 000000 110130 110130 110110 120120 100120 130130 100120 000000 100100 110110 120120 130130 120130 110110 110130 100100 110110 000000 100100 130130 100120 110110 110130 110110 110110 130130 100120 120120 110130 120130 110110 130130 130130 100100 130130 110110 120120 130130 130130 120120 120120 100110 130130 110110 130130 100130 100110 130130 100120 110110 110110 130130 120120 120120 120120 100120 110110 000000 110110 110130 100100 110110 110110 100100 110110 120120 110110 130130 100100 130130 130130 110110 100120 110110 130130 100100 130130 110110 120120 120120 100120 100100 110110 120120 120120 110110 110110 110110 120120 110110 120130 100100 110110 100130 110110 100110 120120 130130 130130 100100 110130 110120 100110 100110 110120 130130 110110 110120 100120 100100 110110 110110 120120 120120 110110 100120 120120 130130 100110 100100 130130 100100 100110 100100 100110 110120 120120 110120 120120 120120 100120 130130 120120 100110 100100 130130 100130 130130 100120 100100 120120 110110 110110 100100 110120 120120 100100 110110 100130 130130 100130 000000 100100 100100 000000 100100 100100 110130 120120 100100 100110 110110 120120 110130 100100 100100 110120 100130 120120 100100 100120 110110 130130 120120 110130 100100 130130 100100 110110 120120 110110 110110 100100 130130 000000 110110 120120 120120 130130 100100 130130 100110 120120 100110 100120 100110 120120 120120 110110 100100 120120 130130 120120 100100 110130 130130 120120 130130 120120 100100 130130 110110 120120 120120 110130 110110 100100 110130 110110 100100 100100 100120 110110 110110 100100 100110 110130 130130 130130 000000 110110 100120 110110 110130 120120 130130 110110 110130 110130 130130 130130 130130 130130 100100 110110 130130 100100 100100 110130 130130 110110 100100 120120 100100 100110 100100 120120 130130 130130 110110 100120 100100 100130 130130 110130 120120 100120 130130 100100 110110 110110 100100 100100 120120 100110 100100 120120 120120 110130 100100 110110 110110 100110 110110 110110 130130 130130 120120 120120 110110 100100 110110 130130 120120 110130 100100 130130 110110 100110 130130 130130 130130 130130 100100 110110 110110 100100 120120 100100 130130 100110 100110 120120 120120 110110 100110 120120 110110 100120 130130 100120 130130 130130 120130 120120 110130 120130 130130 110110 110130 100100 100110 130130 110110 130130 110110 100120 130130 110110 130130 100110 110110 130130 100100 130130 100100 100100 100100 110130 110110 100100 110110 130130 110110 100100 120120 120120 100100 100100 130130 110110 100120 110130 120120 130130 100130 110110 100100 000000 130130 110130 100110 130130 110130 120120 000000 120120 100120 110120 100120 120120 130130 110130 000000 120120 110110 130130 100100 110110 100100 100110 110120 120120 110110 120120 130130 100100 130130 100100 100120 100110 100110 100120 110110 110120 110110 110120 130130 120120 110110 110130 110110 130130 100120 110110 130130 110110 110110 100110 120120 110110 000000 100100 130130 100130 120120 130130 000000 100100 100100 100100 120120 100130 100110 100100 120120 100100 120120 120120 120120 120120 120120 120120 120120 130130 110110 100100 130130 100120 130130 110110 100100 110110 110110 100120 110130 110110 100100 110110 100100 130130 100100 100100 110110 100120 110110 100110 100110 100100 110110 120120 130130 100120 110110 110130 100100 000000 130130 100100 130130 120120 110110 130130 130130 110110 100100 100110 100100 110110 120120 120120 130130 100120 130130 110110 110110 120120 000000 130130 130130 130130 110110 120120 130130 120120 100100 130130 000000 120130 100100 100100 110120 120120 110120 110130 100130 100100 110110 110110 100100 110110 110110 120120 120120 110110 100100 110120 100120 130130 120130 110110 110110 100100 130130 100120 120120 130130 100120 000000 100120 110110 100120 130130 130130 130130 100100 100100 110130 120120 130130 130130 100120 110120 100100 130130 110110 110110 120120 130130 100110 000000 100110 100100 110130 130130 120120 100100 100100 130130 100100 100130 130130 120120 130130 130130 110130 130130 110110 110120 110130 110130 110110 100100 110110 100100 100120 110110 130130 100100 110110 100100 120120 120120 110110 100130 100100 110110 110120 130130 120120 120120 100100 130130 130130 100100 100100 100130 100130 100100 130130 120120 110110 110130 100100 110110 120120 100100 130130 110120 120120 100120 110110 120120 100100 100120 100100 120120 120120 110110 100130 000000 120130 120120 120120 100100 120120 110130 110130 130130 110110 120120 110120 100130 110130 000000 100100 120120 100110 120120 130130 120120 130130 120120 000000 120120 130130 110110 100120 100100 120120 120120 130130 120120 120120 110110 110110 100120 130130 110110 100120 000000 100110 100110 120130 100110 110110 110110 100120 100100 130130 110110 100120 100100 120120 100100 120120 100120 130130 100100 120120 110130 120120 120120 130130 110130 110130 100100 110130 110110 130130 100100 100120 110110 130130 100110 100110 100100 130130 100100 110110 110110 100100 100100 100100 100100 120120 120120 110130 000000 120130 110110 120120 000000 110120 120120 110110 100100 120120 100100 100100 100120 100100 100120 120120 100100 110110 110110 100100 120120 130130 120120 130130 100120 120120 100100 120120 000000 110130 130130 130130 000000 100100 120120 130130 120130 130130 100100 110110 120120 120120 100100 100100 100130 110110 110110 100100 130130 110110 110110 100110 110110 110110 130130 100100 130130 110120 100110 100100 120120 130130 130130 130130 110130 120120 120130 130130 120120 100100 110110 130130 110110 110130 130130 120120 100120 120120 130130 110110 100100 000000 110110 100130 100100 110130 130130 110110 130130 110110 110110 130130 100120 100100 110110 100120 130130 100100 110110 110110 110110 110110 110110 120120 100120 120120 130130 110110 100100 100100 120120 100120 120120 130130 100110 120120 130130 110130 110120 100120 120120 120120 110120 110110 110110 110110 100100 100100 110110 110110 110130 110110 110110 110110 100120 110130 100100 100120 110130 100100 120120 130130 110110 120120 110120 110130 120130 110110 130130 130130 100100 130130 100100 100130 120120 130130 100130 110130 110110 100100 100130 120120 100130 100120 100100 110110 110130 100120 130130 100100 130130 100120 100120 120120 120120 120120 130130 110110 110110 100100 120120 110110 100120 120120 130130 100100 130130 100100 110110 110110 110130 120120 130130 130130 110110 120120 100100 100120 110120 100100 100110 100100 120120 000000 100100 100110 120120 110120 110130 120120 100110 100100 100100 110130 120120 120120 120120 130130 120120 130130 110110 110110 130130 130130 110110 100100 130130 110110 100120 120120 100120 100100 120130 120120 100100 110130 100100 120120 110110 130130 110110 000000 120120 110110 120120 100100 110110 100120 100100 100120 110130 130130 110110 130130 100100 130130 110110 130130 110110 130130 120120 120120 130130 130130 110130 130130 100110 100100 120120 130130 110110 130130 110110 100130 110120 110130 110110 100120 110110 120120 100130 130130 130130 110110 100120 100100 110110 110110 110110 100110 120130 120120 110110 100110 100100 110110 110110 000000 100130 110110 100130 110110 100100 130130 130130 130130 110110 110110 110130 000000 100100 100100 100130 110130 130130 130130 110110 110110 120120 130130 130130 110120 130130 100100 100130 130130 110130 130130 110130 100100 100100 110130 100100 100130 110130 100120 000000 100110 100100 100100 110110 100120 110130 110120 120130 110130 110110 120120 130130 000000 120120 130130 130130 100120 110130 100130 110120 110120 100100 100100 100100 110110 130130 100100 120120 100120 110110 110130 100130 110110 100100 110130 130130 100100 120120 130130 130130 120120 120120 100100 130130 120120 110120 100100 120120 120120 130130 000000 120120 100110 110110 110110 130130 120120 110110 100120 120120 120120 130130 130130 100120 110110 000000 130130 120120 110130 110110 120120 110110 000000 120120 100130 120120 100120 100100 130130 100100 110110 110110 120120 100100 110110 000000 120120 110110 110130 100100 110110 120120 100100 130130 110110 130130 100100 110130 110120 110130 110110 130130 130130 110130 120120 130130 130130 100100 120120 120120 130130 110130 100100 130130 110110 110130 100120 120120 100100 000000 130130 120120 100100 110120 100100 100130 130130 110130 110110 100100 100100 120120 100110 120120 130130 000000 100100 000000 100120 110130 120120 120120 120120 130130 120120 130130 110130 000000 100130 130130 110110 120120 130130 130130 110130 100120 110110 100100 100110 000000 130130 000000 130130 000000 110110 000000 120120 100100 120120 100100 130130 110110 110130 110130 130130 120120 100100 110120 110130 120120 100100 110130 110110 110110 130130 130130 130130 130130 120120 120120 130130 100100 120120 100100 110110 000000 120120 100120 110130 100130 110110 110110 100100 110110 000000 120120 100100 130130 110110 120120 000000 120120 100130 130130 110110 100100 100110 110110 120120 100100 110110 100100 120120 130130 110120 100100 110120 110130 120120 110110 130130 100100 130130 120130 110130 110110 120120 110110 110110 100110 110110 120120 110110 130130 110110
HF282, 110110 110110 110120 100100 100100 100100 100110 110110 100120 110130 100100 120120 130130 120120 110130 110110 110110 110110 120120 110110 130130 110110 110110 130130 120120 110110 130130 100120 100120 100110 110110 100110 110120 110110 100100 130130 110110 130130 110110 100100 100120 110110 100110 110130 100120 110130 110120 000000 110130 100110 110110 100130 100100 110110 100110 130130 110110 100100 110110 130130 120120 110110 110110 100100 100100 110120 100100 120120 130130 100130 110110 110110 130130 110130 130130 110110 100100 110130 100100 100100 110110 100100 100100 100120 100100 100100 130130 130130 100110 110110 000000 130130 130130 100100 100100 110110 100120 130130 110120 120120 130130 110110 100100 120120 110110 100120 110110 100120 100120 100100 100100 130130 110130 120120 120120 100100 110110 110110 130130 130130 130130 110130 110110 100100 120120 100100 130130 100100 100110 130130 130130 110130 100120 120120 110110 110110 100100 110110 100110 100120 120120 120120 100100 100120 000000 110110 000000 120120 120120 120120 110110 110110 120120 120120 100100 100100 100100 100100 110110 100120 110110 110110 110110 110130 120120 000000 110130 130130 130130 120120 100100 120120 100100 100100 110110 110110 100100 100100 100100 110110 100100 110130 100100 130130 100100 130130 130130 130130 100130 130130 110110 110110 130130 100120 100110 120120 110130 130130 100120 000000 110110 130130 100110 100100 100110 110110 110130 100100 120120 110110 110110 100100 110110 100110 130130 110110 110130 120120 130130 120120 110110 100100 100100 120120 100110 110110 100100 120120 110120 130130 120120 100100 120120 110110 120120 110110 120130 130130 120120 000000 130130 110130 100120 130130 110110 110110 130130 100100 110110 100120 120120 100100 110130 120120 120120 130130 100110 100100 110130 110130 100100 120120 100120 130130 130130 110130 120120 110110 130130 110130 110110 110110 100100 130130 100100 100120 100100 100100 100100 130130 110110 130130 100100 130130 120120 100130 110110 110130 120120 130130 120120 120120 110110 100130 100100 100100 100100 130130 120120 110130 110120 110120 100110 120120 120120 100100 100110 120120 100120 110110 110110 120120 130130 130130 120120 110110 120120 130130 130130 100120 110110 100130 110110 110120 130130 110130 100100 110110 100100 110110 110110 110110 130130 120120 120120 110110 120120 100100 110130 100100 100100 130130 100110 100100 100100 100120 130130 110130 110110 120120 110130 130130 120120 110110 110110 100120 100100 120120 110110 100100 000000 120120 120120 100100 120120 100110 100100 100100 110110 130130 130130 110120 120120 110130 100120 100100 130130 130130 130130 100120 000000 120120 110110 100100 100100 100130 120130 110110 130130 120130 120130 110110 100130 110110 120120 120120 130130 120120 100100 100130 100100 130130 130130 100130 100100 100120 130130 100100 120130 100100 110110 100100 120120 120130 120120 100100 110130 130130 100100 120120 100130 110110 100120 110110 110110 100100 100100 120120 110110 100110 100100 120120 110130 100130 130130 120120 120120 100100 110130 100100 120120 110110 120120 110110 100130 100120 100100 100100 100110 130130 130130 110110 130130 100100 130130 100130 130130 120130 000000 110130 120120 110130 110110 000000 100100 110110 100120 130130 100100 000000 100100 110130 100100 120120 130130 120120 130130 110110 130130 100120 110120 120120 110110 120120 120120 130130 100100 110110 110110 110130 100120 120120 000000 130130 100110 130130 130130 110110 120130 110130 130130 100120 100120 110110 110130 100100 100110 100100 110130 100120 100100 120120 100100 110110 110130 130130 110120 130130 110110 120120 120120 110120 120120 120120 120120 130130 110110 100100 130130 110110 100120 110110 110130 100100 110110 130130 120120 100120 100100 130130 110130 110110 100120 110130 120120 130130 100120 110130 100100 130130 120120 110130 100100 100120 100110 100100 100120 110110 120120 130130 110110 100130 130130 130130 110110 120120 120120 130130 110110 110110 100100 100110 120120 120120 120120 100120 120120 110110 100100 110110 100100 000000 110110 130130 130130 110130 100120 120120 110110 100100 110110 110110 110110 100130 110110 130130 120120 130130 110130 000000 100120 110110 120120 120120 120120 100100 110110 100100 130130 100120 110110 110110 130130 120130 110110 120120 100100 120120 100100 100100 110110 100120 120120 130130 130130 130130 120120 130130 000000 130130 110130 130130 110130 100100 120120 100100 120130 130130 110110 100100 110120 100120 100100 120130 000000 100110 110130 110110 130130 100100 100100 120120 100100 120120 110110 120120 000000 120120 100100 110110 120120 130130 120120 110110 100110 110110 100100 130130 110110 130130 100100 110130 100120 110110 110110 000000 100110 130130 120130 110110 100100 100130 100100 000000 110110 100120 100130 100100 110110 130130 110130 110110 000000 100100 100110 120120 100110 100100 100100 100130 110110 100130 120120 110110 110110 110110 100110 100120 100100 110110 100100 130130 000000 100100 100110 100100 130130 000000 130130 130130 130130 110110 100120 110110 110110 100100 110130 100100 100100 110110 000000 120120 110110 110130 130130 110110 110110 100100 120120 120130 120120 110110 130130 100100 110110 110110 100120 130130 100110 130130 100100 000000 110120 110110 100110 100100 120130 100100 110110 110110 120120 000000 120120 120120 120120 120120 120120 100100 100120 120130 100100 130130 110130 100100 130130 110110 100130 100120 130130 130130 130130 000000 110110 100100 100130 100110 130130 100100 110110 110110 110120 110110 100100 120120 100120 110130 100120 120120 120120 120120 130130 110110 100100 110110 110110 130130 130130 130130 100110 100130 130130 130130 130130 120120 130130 130130 110110 110110 130130 130130 130130 130130 120120 100110 110120 110110 130130 110110 100100 130130 110110 110110 100100 130130 120120 120120 130130 120120 100130 110130 130130 120120 110110 100130 110110 100130 100100 100110 130130 110110 110110 100100 110110 110110 100100 130130 100100 110110 120120 110130 130130 130130 100120 100100 100100 130130 000000 130130 120120 130130 130130 130130 110110 120120 100100 130130 120120 100100 100110 110110 120120 130130 130130 110110 110110 100100 110110 000000 000000 130130 100100 110110 130130 110110 110110 130130 100120 120120 110110 120130 110110 130130 100130 110110 130130 110110 100120 120120 130130 120130 120120 100100 120120 110110 130130 100100 110110 130130 100120 110110 110110 130130 100120 110120 120120 120120 100110 120120 110110 110130 100120 110110 110110 100100 110110 100120 110110 130130 100100 130130 130130 110120 100120 110120 130130 100120 130130 110110 120120 100120 120120 100130 100110 120120 120120 110110 110110 110110 100120 110110 130130 100130 110110 100100 110130 100100 120120 130130 130130 100100 130130 110120 110110 100100 120120 130130 110130 110110 100100 100100 110110 110110 120120 120120 110110 100100 120120 130130 100100 100100 130130 100100 100100 100100 100110 120120 100120 120120 120120 110120 100100 100130 120120 100110 100100 110110 100130 130130 100100 100100 100120 110110 110110 100120 110110 120120 100100 110120 130130 110130 100130 110110 100100 100110 100100 100120 100110 110110 120120 100100 100100 110110 120130 110130 100100 100100 110120 100100 120120 100100 100120 100100 130130 100120 110130 100100 130130 100100 110110 110120 110110 110110 100100 100100 120120 110130 120120 110120 130130 100100 130130 110110 120120 110110 120120 100100 120120 120120 100110 110110 120120 130130 120120 100100 110110 130130 120120 130130 110120 100100 130130 110110 120120 120120 110110 120120 100100 130130 110110 100100 100100 100120 110130 100100 100100 110110 110130 000000 100130 120120 110110 100100 120120 110130 000000 110130 110110 110130 110130 110130 110130 000000 110130 120120 110110 110130 120120 110110 130130 130130 110110 100130 120120 100100 100100 100130 110120 110130 130130 110110 120120 100100 130130 130130 110130 120120 100100 110110 100100 110130 100100 100110 100100 100120 110110 100110 120120 120120 000000 100100 110130 110110 110110 110110 110110 130130 130130 120120 110120 110110 100100 100110 130130 100120 110110 100100 130130 110110 100100 130130 110130 130130 110130 100120 100100 110110 100100 110120 100100 110130 110110 100100 120120 120120 110110 000000 120120 110110 100120 130130 120120 110130 130130 120120 120120 130130 130130 130130 110130 110130 100120 100110 130130 110110 120120 110110 100100 130130 110110 130130 100110 110110 130130 100130 100130 100100 100100 100120 110130 110110 100120 110110 130130 110110 100100 110120 120120 100100 100120 130130 110110 120120 110130 120120 130130 000000 110110 100100 110130 130130 130130 000000 130130 110110 110120 110120 000000 120120 120120 120120 100120 130130 110110 100100 100120 100100 130130 100100 110110 100110 110110 110120 120120 130130 000000 130130 100100 100100 100120 100120 100100 100110 120120 110110 120120 110130 110110 130130 100120 110110 110130 110110 130130 100120 110110 130130 110110 110110 100110 110120 110110 110110 100100 130130 100100 120120 130130 100100 000000 100100 100100 120120 100100 110110 100100 100120 100100 120120 120120 100120 100100 120120 120120 120120 110130 110110 100100 130130 000000 130130 110110 100100 100110 110110 120120 110110 110110 100100 110110 100100 110130 000000 100130 110110 100100 100110 100110 100110 100100 110110 120120 130130 100100 130130 110130 100100 110120 130130 100100 130130 120120 100110 130130 130130 110110 100130 110110 100100 110110 120120 120120 100130 100120 130130 110110 000000 100100 130130 130130 130130 110130 110110 120120 130130 120120 100100 100130 100100 120130 100100 100100 120120 120120 110120 110130 100100 100130 110110 110110 100100 110110 110110 120120 110120 110110 100100 120120 100100 130130 130130 110130 110110 100130 130130 100120 000000 110130 100100 100120 100100 110120 100100 130130 130130 110130 100100 100100 110130 120120 130130 130130 120120 000000 100100 100130 110130 110110 120120 110110 100110 110110 100110 100100 110130 130130 100120 100100 100120 130130 100120 100100 110110 120120 130130 100130 110130 120130 110110 110120 110130 130130 110110 120120 110110 100100 000000 110110 000000 100100 110130 100100 100100 120120 110110 100100 100120 110110 120120 130130 120120 120120 100100 130130 110130 100100 100130 130130 100100 120120 130130 120120 110110 110110 100110 100110 120120 100100 130130 110110 120120 100120 110120 120120 100100 100100 100100 120120 120120 110110 130130 130130 120120 120120 120120 100100 120120 110110 110130 110110 110110 110120 110110 100130 130130 110110 100100 120130 100100 120120 110130 110120 130130 120120 130130 120120 110130 110130 100100 100120 120120 100120 100130 120120 120120 110130 110110 100100 000000 100100 100120 100110 100100 100110 120130 100100 110110 100100 120120 120120 130130 110110 100120 100100 110120 100100 120120 100120 130130 100100 120120 110130 120130 120120 130130 110110 110130 100100 130130 110110 000000 110110 120120 110110 110130 100100 100110 100130 110110 100100 110110 110110 100100 100100 110110 100110 120120 120120 110110 120120 120130 100110 120120 120120 120120 120120 110130 100100 120120 100120 100120 100100 100100 120120 100120 000000 110130 110120 100130 120120 110130 120130 130130 100100 120120 100100 100120 100100 130130 120130 130130 100100 100100 100120 130130 130130 100130 100100 100110 120120 120120 100100 000000 130130 100110 110110 100110 130130 100110 110110 100110 130130 110110 110130 120120 110130 120120 110110 100100 120130 100130 130130 110130 130130 120120 120120 000000 110120 100100 130130 130130 130130 130130 130130 120120 100120 120120 110130 110110 100120 110130 110110 000000 100120 130130 130130 110110 130130 000000 110110 110110 120120 100100 100110 120120 130130 100100 100110 130130 110110 110110 000000 120120 120120 120120 110130 100110 110110 100100 120120 100100 120120 130130 100100 120120 110130 130130 110110 100120 120120 120120 000000 110110 110110 110110 100100 100100 130130 110110 110130 110110 110110 110110 100120 130130 100110 120120 110110 100120 100100 130130 110110 120120 110120 130130 130130 110110 000000 100130 100100 130130 100100 100100 100120 130130 100130 110130 110110 100110 130130 000000 100130 000000 000000 000000 130130 120120 130130 100100 130130 100100 100100 110110 100100 120120 130130 100110 110130 100100 120120 110110 100100 100120 120130 100100 130130 100100 110110 110120 110110 100120 100130 130130 110130 120120 100100 100100 110110 100100 110110 100100 100100 130130 100100 110110 120120 120120 110110 000000 100100 100100 100110 110130 120120 120120 120120 130130 120120 130130 110110 110110 130130 130130 110110 100100 110130 110110 100120 120130 100120 120120 000000 120120 100120 130130 100100 100100 110110 130130 110110 100100 120120 130130 120120 100120 100110 100100 110110 100120 110110 130130 110110 130130 100100 130130 110130 110130 110110 130130 120120 120120 130130 130130 110110 110110 100100 100100 120120 120130 110110 130130 110110 100130 110110 110110 110110 100120 110110 120120 100130 130130 130130 110110 100120 100100 100100 110130 110110 100100 120130 100100 110110 100100 100110 100110 110130 130130 130130 110110 100100 110110 100100 130130 130130 130130 110110 110110 130130 130130 100110 100100 100130 130130 130130 110130 110110 130130 100100 130130 130130 110120 110110 100100 130130 130130 130130 110110 110110 100130 100100 130130 100100 130130 110130 100100 100100 110110 100100 100100 110110 100120 130130 120120 120130 130130 110120 120120 130130 100120 120120 130130 130130 100100 130130 100130 120120 110120 100100 100100 100100 110130 130130 100100 120120 100100 100110 110110 100130 110110 100100 110110 130130 100100 120120 130130 130130 120120 120120 100100 130130 100100 110120 100130 100100 120120 130130 120120 120120 110110 110130 110110 110130 120120 110110 100120 120120 120130 130130 130130 000000 110110 110110 130130 120120 110130 110110 120120 110110 130130 000000 100100 100100 100100 100100 110130 100100 100100 110110 120120 100100 110110 130130 120120 100110 130130 100110 000000 120120 100100 110130 110110 130130 000000 130130 110110 110130 110110 130130 130130 130130 100100 110130 100130 100100 120130 100120 130130 130130 100100 130130 110110 130130 100100 120120 100100 100110 100100 120120 100100 120120 120120 100130 000000 000000 110110 000000 100100 100120 100110 120130 100130 120120 100100 110110 120120 110110 000000 120120 000000 110130 000000 110130 130130 000000 130130 130130 110110 110110 130130 100130 110110 100120 110110 100100 100110 000000 110130 000000 130130 130130 100110 110110 120120 100100 120120 100130 130130 120120 110130 110110 130130 120120 100100 120120 130130 120130 100100 110110 100110 110110 130130 130130 000000 130130 120120 120120 130130 000000 120120 100100 110110 130130 120130 100100 110110 130130 100110 110110 100120 110110 130130 000000 120120 110110 110110 120120 110120 000000 000000 110110 120120 100120 110110 110110 120120 100100 000000 100100 100120 130130 120120 100100 110110 110130 120120 110110 130130 100100 130130 120120 110130 110110 120120 110130 110110 100110 110110 100120 110110 130130 110110
HF283, 100110 100100 110110 120120 100100 100100 100100 110110 100100 110130 100100 100120 120120 120120 130130 110110 110110 110120 100120 100110 130130 110110 100100 110110 120120 110110 130130 120120 100100 110110 110110 110110 110110 110110 100110 100100 110130 130130 110110 130130 100120 100100 110110 110110 100100 110130 120120 100100 130130 100110 110110 100130 100100 100100 100110 130130 110110 100100 110110 130130 120120 110110 110110 100120 100130 110120 100100 120130 100100 100130 110110 110110 110130 110130 100130 110110 100100 110110 100100 100100 110110 100110 100120 100100 100100 100100 100130 110110 100100 120120 100100 110110 130130 100100 100110 110130 120120 130130 110120 100100 130130 110120 100120 120120 110110 100100 130130 120120 100120 100100 100100 120120 110130 120120 120120 100100 110110 100110 130130 130130 120130 110130 110110 100120 100120 100100 100100 110110 100110 130130 130130 130130 120120 100120 110110 130130 100100 110120 100110 120120 120120 120120 100100 120120 120120 110110 000000 120120 110120 120120 110110 110110 100120 120120 100100 100110 100100 100100 110110 100120 100110 110130 110130 130130 100120 100100 110130 130130 130130 120120 100100 000000 120120 100120 110110 110130 100100 100100 100100 110110 100100 110130 100100 130130 100100 130130 130130 130130 100130 130130 110110 110110 130130 120120 100100 110120 130130 110130 100120 110110 110110 130130 100110 120120 100100 110110 110130 100130 120120 110110 000000 100120 110110 100110 130130 110110 130130 120120 130130 120120 110110 100100 100110 110120 100100 110130 100100 120120 120120 110130 120120 100100 120120 110130 120120 110110 120120 130130 120120 110130 130130 130130 100100 130130 110110 120120 120130 100100 100110 100120 120120 100100 110110 110120 120120 110130 100100 100100 130130 130130 100100 000000 100120 130130 130130 110110 110120 130130 130130 110110 110130 110110 100130 130130 100120 100120 120120 100100 100120 130130 110110 130130 100100 130130 110120 100100 110110 110110 120120 130130 110120 120120 110110 100100 100100 110110 100130 130130 120120 130130 120120 110110 100110 120130 110120 100110 100110 120120 120120 110110 110110 120120 130130 130130 120120 110110 120130 130130 130130 120120 110110 130130 110110 120120 130130 110130 100100 110130 100100 110110 110120 110110 110110 100100 120120 110110 120120 100100 130130 100110 100100 120120 100100 100100 100110 000000 130130 130130 110120 120120 110110 110130 120130 110130 110110 120120 000000 120120 110110 100120 110110 120120 120120 100100 120120 100110 100100 100100 110110 130130 130130 110120 100120 110110 100120 100100 110130 110130 130130 120120 120120 120120 130130 100100 100100 100130 120130 110130 130130 130130 120130 110110 130130 110130 120120 100120 130130 120120 100100 100100 100100 130130 110110 130130 130130 100100 130130 100100 120120 100100 110110 100120 120120 120120 120120 000000 110130 100130 100110 120120 100130 110110 120120 100100 110110 100100 100100 120120 110130 100110 000000 100100 110110 130130 130130 120120 120120 100100 130130 100100 120120 110110 120120 100100 100100 100100 100100 130130 110110 100130 130130 110110 130130 120120 130130 130130 130130 120120 130130 130130 120120 130130 110110 100100 100120 110110 100120 130130 100100 120120 100100 110130 100110 120120 100130 100120 100130 110110 100100 100120 110110 000000 110110 120120 100100 110130 100130 110110 110110 130130 100120 120120 130130 130130 100110 130130 000000 110110 130130 110130 130130 100100 120120 110110 110130 100100 110110 130130 110110 100100 100100 100120 100120 110110 110110 130130 120120 100130 110120 120120 120120 110110 120120 100120 000000 130130 120120 100120 130130 100110 100100 110110 130130 100100 110110 100130 120120 120120 100100 120130 110130 110120 100100 130130 100120 000000 120120 110110 000000 110130 120120 130130 100100 120120 110110 100120 100120 110110 120120 130130 100100 100130 130130 130130 110110 120120 120120 130130 110110 100100 100100 110110 120120 100120 120120 100100 120120 110110 100130 110130 110110 100100 120120 110130 130130 130130 100120 100120 110110 100100 130130 110110 110110 100100 100110 130130 100120 130130 110110 000000 100100 100110 110120 120120 100100 100100 110130 100100 120130 100120 110130 110110 130130 120130 110110 120120 100110 130130 100100 100100 110110 120120 120130 130130 130130 130130 120120 130130 100110 100130 000000 000000 130130 100100 100100 100100 120120 130130 100100 100100 110110 100120 100100 120120 110110 110110 110130 100110 130130 100120 100100 120120 100130 120120 000000 120120 000000 120120 100100 110110 100100 130130 120120 130130 100100 110130 100100 130130 110130 130130 100120 110130 120120 110110 110110 110110 100100 130130 130130 110120 100120 130130 100100 100100 130130 120120 100130 100120 110110 130130 110130 110110 110110 100100 100100 100120 100100 100100 120120 100100 110110 100100 110120 100110 110110 110110 100100 120120 100100 110120 100100 130130 110110 100100 100100 100100 110130 130130 130130 110130 130130 110110 120120 110110 110110 100100 110110 100110 100100 110110 130130 000000 110110 110130 130130 110130 100110 100100 120120 120120 120120 110110 130130 100100 110110 110110 100100 130130 100110 130130 120120 110130 110110 110110 100100 100110 120130 110110 110110 100110 120120 120120 110120 120120 100120 100120 120120 100130 100100 130130 100100 130130 110110 100100 130130 110130 100130 100100 130130 130130 110130 110110 110130 100100 100100 100110 130130 100120 110110 110130 120120 110110 100100 120120 100120 110110 100120 120120 100100 120120 130130 110110 100120 110110 100110 130130 110130 130130 100110 100130 130130 120130 100130 120120 130130 130130 100110 110110 130130 110130 000000 130130 100100 100110 120120 110130 130130 100100 100100 130130 110110 110110 000000 130130 100120 000000 130130 120120 130130 110130 100100 110120 110120 130130 110110 100130 100110 100110 130130 110110 110130 100100 110110 110110 100100 110130 100100 110110 110110 110110 130130 130130 120120 100120 100100 130130 130130 130130 000000 130130 110130 110130 110110 120120 000000 130130 120120 000000 100110 110110 120120 130130 130130 110110 110110 100120 110110 110130 100100 130130 100100 110110 130130 110110 110130 000000 100100 120120 110130 130130 110110 130130 100100 100100 100130 110110 120120 120130 130130 120120 120120 110110 130130 110110 110130 100100 110110 130130 100120 110110 110110 130130 100100 110120 100120 100120 100110 000000 110110 110110 100100 110110 000000 100100 110130 120120 110110 120130 100100 110110 130130 110110 100120 110110 130130 100120 130130 110130 120120 000000 000000 100130 110110 120120 110120 110110 110110 110110 120120 100100 130130 100100 110110 130130 110130 100100 120120 130130 100130 100100 130130 110110 110110 100100 110120 130130 130130 120120 100100 100130 110110 110130 120120 120120 110110 100100 120120 130130 100110 100120 110110 100110 100100 100100 100100 110110 120120 120120 100120 110120 100120 130130 120120 100100 100110 000000 130130 130130 100100 000000 120120 110120 110110 100100 110110 120120 100100 110120 130130 110130 100130 110110 000000 100100 100100 100100 100100 130130 120120 100100 110110 110110 130130 110130 100110 100100 120120 100100 100120 000000 120120 100100 100130 120120 110110 100110 100130 100100 110110 120120 110110 110110 100100 100130 120130 130130 120120 120120 130130 100100 130130 100100 120120 100100 120120 100110 100120 120120 100110 100100 120120 110130 110120 100100 110110 000000 120120 130130 120120 100100 120130 110110 120120 120120 110130 120120 100100 130130 110110 100100 100120 100100 130130 100100 100100 110110 110130 130130 130130 000000 130130 100100 110120 110130 120120 130130 110110 110130 110110 130130 110130 130130 130130 100100 110110 130130 100120 100100 130130 130130 110110 100130 120120 100130 100100 100130 120120 130130 130130 110110 100120 100100 100130 130130 130130 120130 100100 110130 100100 110110 110110 100110 100100 120120 100110 100100 120120 120120 130130 120120 110110 100110 110110 110110 110120 130130 130130 120130 120120 110110 100120 100110 130130 120120 110130 100100 130130 110110 100110 110130 130130 130130 110130 120120 100110 110110 100120 110110 100100 130130 100110 100100 100120 100100 110110 000000 100120 110110 100100 130130 100120 110130 000000 120130 120120 130130 130130 110110 110110 130130 100120 100110 130130 110110 120130 110130 100100 110130 110110 110130 100100 110110 130130 100130 100100 100100 100120 100120 110110 100110 100100 100100 130130 100110 100100 120120 000000 100100 100100 130130 110120 120120 110110 100120 130130 130130 110130 130130 110110 130130 130130 110110 130130 110110 120120 110120 120120 120120 120120 100120 100120 130130 110110 100100 100120 110110 130130 100100 110110 100100 100110 110120 120120 110110 120120 130130 100100 130130 100120 120120 100110 100110 120120 110110 120120 110110 110110 130130 100100 100110 110130 110110 130130 100120 100110 130130 110110 110110 100110 120120 110110 110110 100100 130130 130130 120120 130130 100100 100100 100110 100100 120120 130130 110110 100100 120120 100100 120120 100120 100120 100100 120120 120120 120120 130130 110110 100100 000000 120120 130130 100110 100120 110110 110130 120120 130130 110130 100100 110110 100100 110130 100100 100100 110110 100120 100110 100110 100110 100120 110110 120120 130130 100100 110110 110130 120120 110110 130130 100100 130130 120120 110110 120130 130130 110110 100100 100110 100100 110110 120120 100100 130130 100120 100130 110130 110110 120120 110130 130130 130130 130130 110110 120120 110130 120120 100100 130130 110110 120130 100130 100100 110110 120120 120120 110110 130130 130130 130130 110130 100120 130130 120120 120120 110120 100100 100100 120120 100120 130130 120130 130130 110110 100100 130130 100100 120120 000000 100100 100120 100100 110110 100100 130130 000000 110130 100100 100100 110130 120120 130130 110130 100120 110110 100110 130130 000000 110110 120120 110130 100110 000000 100110 100100 110110 130130 120120 100100 120120 130130 100100 100100 130130 100120 100130 130130 110110 120120 110110 120120 110130 110110 110110 100100 100110 100120 120120 130130 130130 100100 110130 100100 100100 100120 130130 100100 100120 110110 120120 130130 120120 120120 110110 130130 130130 100100 100100 130130 100130 100100 130130 120120 100100 110110 100100 110110 120120 110110 130130 110110 120120 120120 110110 120120 100100 100100 100130 120120 100120 100110 100130 130130 130130 120120 120120 100100 120120 110130 110110 110110 110110 000000 110110 130130 110130 110110 100100 120120 100100 120120 130130 110120 130130 120120 130130 120120 110130 110110 120120 100100 100120 120120 130130 120120 120120 110110 110110 100100 120130 100100 120120 000000 100100 100110 120130 110110 110110 110110 120120 120120 130130 110110 100120 100100 120120 100100 120120 100100 130130 100100 120120 130130 120120 110110 130130 110110 110110 100100 110110 110110 130130 100100 100120 110130 130130 100110 110110 100130 130130 100100 110130 110110 100100 100100 100110 100110 100120 120120 130130 120120 130130 110110 120120 110120 120120 120120 110130 100110 120120 100120 100100 100100 100100 100120 100120 100100 110130 110110 100130 120120 110110 120120 130130 100120 100120 100100 100100 100110 110110 130130 130130 100100 100100 100120 130130 130130 130130 100100 110110 120120 100120 100100 100110 100130 100100 110120 100110 110130 100110 120120 110110 130130 110110 110130 100120 110130 110120 110110 100120 120130 130130 130130 110110 130130 120120 120120 130130 120120 100120 110130 130130 110130 110130 110110 100120 100120 120130 130130 110110 100120 000000 100110 130130 100100 130130 100100 110110 130130 110130 110130 110130 100120 100100 100100 100120 130130 100100 110110 110110 110110 100110 110110 120120 100120 120120 130130 100110 100110 100100 120120 100100 120130 130130 100100 120120 130130 110130 110110 100100 100120 100120 120120 130130 110130 110110 100100 100100 110110 110110 110110 110110 110110 110110 100100 000000 100100 120120 130130 100100 100100 130130 110110 120120 120120 110130 120120 110110 130130 100130 100100 130130 000000 100130 120120 100130 100100 110110 110110 100100 130130 120120 130130 100120 100100 100110 130130 100120 110130 100100 130130 100100 100120 120120 100100 120120 130130 100100 110130 100120 100120 100110 100100 120120 120130 100100 110130 100100 110110 110110 110110 120120 100130 130130 110110 120120 100100 100100 110120 100100 100110 100100 100100 000000 100100 110110 120120 120120 130130 000000 100100 100100 100100 130130 120120 120120 120130 130130 120120 100130 110110 110110 100130 100130 110130 100100 130130 100110 100100 120130 100100 100120 130130 120120 100100 110130 100100 100100 110110 130130 110110 100100 120120 110110 120120 100100 100110 100100 100110 100100 110110 110130 110110 130130 100100 110130 110110 130130 110130 130130 120120 120120 130130 130130 110110 110130 100100 100100 120120 120130 110130 130130 110130 100130 120120 110130 110110 100100 100110 120120 100130 130130 130130 110110 120120 120120 100110 130130 110110 100110 120130 100100 110110 100100 100110 100110 110130 130130 130130 100110 130130 110110 100100 130130 130130 130130 110110 110110 130130 130130 100100 100100 130130 110130 130130 130130 110110 110130 000000 130130 130130 120120 130130 100100 100130 130130 130130 130130 110110 100100 100110 110130 100100 100130 110130 100120 100100 110110 100100 100100 110130 120120 130130 110120 120130 110130 120120 100120 130130 120120 120120 130130 100130 100100 130130 100130 120120 120120 100100 100100 100100 110130 130130 100100 120120 100120 100110 130130 130130 110110 100100 130130 110130 100100 120120 110130 130130 120120 100120 100100 110130 100100 110110 100130 120120 120120 130130 100120 120120 110110 110110 110110 130130 110120 110110 120120 120120 120120 130130 130130 100120 100110 110130 130130 100120 130130 110110 120120 110110 110130 120120 100100 100100 100120 100100 110130 100100 110110 110110 120120 100100 110110 130130 000000 110110 000000 100110 100110 120120 100110 130130 110110 130130 100100 130130 110110 110130 100110 130130 130130 110130 100100 130130 100100 100100 130130 120120 130130 130130 100110 130130 110110 110110 100100 120120 100100 110110 100130 120120 100100 120120 120120 130130 130130 110130 110110 130130 000000 100120 110110 120120 130130 120120 100100 100110 120120 110110 120120 120120 120120 130130 120120 130130 130130 110110 000000 130130 000000 110110 100130 100100 000000 100120 110110 100100 100110 000000 000000 130130 130130 130130 110110 000000 120120 100100 000000 100100 130130 110110 110130 110110 130130 120120 000000 110110 130130 120120 100100 130130 110110 110110 130130 110130 130130 130130 000000 120120 130130 000000 120120 100100 110110 130130 000000 120120 110110 130130 110110 000000 100120 110110 130130 120120 000000 000000 110110 120120 110110 120120 130130 110130 120120 100120 100110 110110 120120 100100 110130 100100 100120 130130 110120 100100 120120 110110 110120 110110 130130 110110 000000 120120 130130 110110 120120 110110 110110 100110 110110 120120 110110 130130 110130
HF284, 110110 110110 120120 100120 100100 100120 100100 110110 100120 130130 100120 120120 120120 110120 110130 110110 110110 110120 100120 110110 100130 110110 100110 110130 120120 100100 130130 120120 000000 110110 110130 110110 110110 110110 100100 130130 110130 130130 110130 100100 120120 100100 100110 130130 100120 000000 120120 100100 110110 100100 110130 100130 100130 000000 110110 130130 100110 000000 110110 130130 110120 110120 110110 100100 130130 110120 100110 120120 100100 130130 110110 110110 130130 110130 000000 110120 100100 110130 100110 100100 110110 100100 100120 100100 100100 100130 130130 110110 100110 110120 100100 110130 130130 100110 110110 110110 100120 130130 110120 120120 130130 110120 100120 120120 110110 100100 110130 000000 100100 100100 100100 120130 130130 120120 120120 100120 110110 110110 130130 130130 130130 110130 110130 120120 120120 100100 100130 110110 110110 100130 100100 130130 120120 100120 110110 110110 100100 110110 110110 120120 120120 120120 100100 100120 120120 110110 000000 120120 110120 100100 110110 110130 120120 100120 100100 100100 100100 120120 110110 120120 100100 110130 110110 130130 100120 100100 110130 100130 130130 120120 100100 120120 100120 100120 110130 110130 100100 100100 100100 110110 100100 110110 100100 130130 100100 130130 130130 130130 130130 130130 110110 110110 130130 120120 100100 120120 110130 110130 120120 100110 110130 130130 110110 100120 100110 110110 110110 130130 110120 100110 110110 100120 110110 110110 110130 110110 110130 120120 130130 120120 110110 100100 100110 120120 100100 110110 000000 120120 110120 110130 120120 100100 120120 110110 120120 130130 120130 130130 120120 130130 110110 130130 100100 130130 110110 120120 130130 100100 110110 100120 120120 100100 110110 110120 120120 130130 100110 100100 130130 130130 100100 110110 100120 130130 130130 110110 120120 110110 130130 130130 110130 110120 100130 130130 100100 120120 120120 100100 120120 130130 110110 130130 100100 130130 110120 100100 110110 110110 120120 130130 120120 120120 110110 100100 120120 110110 000000 130130 120120 130130 120120 110120 100110 120120 120120 100110 100110 120120 100120 110110 110110 120120 110130 000000 000000 110110 120120 130130 130130 120120 110110 130130 110110 120120 130130 110130 100100 110130 100110 110120 110110 110110 110110 100120 120120 110110 120120 100100 110130 100110 100100 130130 100100 100100 100100 100120 130130 130130 120120 100120 110110 130130 120120 110130 110110 120120 100130 120120 110110 100120 100110 120120 120120 100100 120130 000000 100100 100100 110130 100130 100130 120120 120120 110110 120120 100100 110130 130130 130130 100100 120120 120120 110110 100100 100100 100130 120120 110130 130130 130130 130130 110110 130130 110130 100100 100120 130130 000000 100100 100100 100100 130130 110130 130130 100130 100120 100130 100100 120130 100100 110110 100100 100120 120120 100120 100100 110130 130130 110110 110120 100130 110110 120120 100110 110130 100100 100110 120120 110110 000000 100100 120120 110110 130130 130130 110120 120120 100100 110130 100100 120120 100110 120130 110110 000000 100120 100100 100130 110110 130130 130130 100110 130130 120120 130130 130130 130130 000000 130130 130130 100120 130130 110130 100100 100120 000000 120120 130130 100100 120120 100100 130130 110110 100120 130130 120120 100130 110110 100100 100120 110110 120120 110110 100100 100100 130130 100100 100110 110110 110130 100100 110120 130130 130130 110110 130130 130130 110110 120130 130130 130130 100100 120120 110120 110130 100100 100110 130130 110110 120120 100100 100120 100100 110110 110130 130130 120120 100130 110120 120120 120120 110110 100120 100120 120120 130130 110120 100120 110130 110110 100120 110110 130130 100100 110130 130130 120120 120120 100100 130130 110110 110110 100100 130130 120120 130130 120120 130130 100100 130130 120120 110130 100100 120120 000000 100120 120120 110130 120120 130130 100100 100100 130130 130130 110110 120120 120120 130130 110110 100110 100100 110110 100120 100120 100120 100120 100120 110130 100100 130130 100110 100100 110120 110130 130130 110110 120120 120120 110120 100100 110130 110110 110110 100130 100110 130130 120120 130130 110130 110110 100120 110110 120120 120120 100120 100130 110130 100100 130130 100100 110110 110110 100130 120120 100110 100120 100110 120130 100100 100120 110110 120120 120130 130130 130130 130130 120120 130130 100100 130130 110130 130130 130130 100100 120120 100100 120120 130130 110110 100100 110110 120120 100100 120130 110110 110110 000000 110110 130130 100100 100100 100120 000000 120120 110110 120120 120120 120120 100100 110110 120120 130130 130130 110130 100100 110110 100100 130130 110110 110130 100100 110130 100100 110110 110110 110110 100110 130130 130130 110120 120120 130130 100100 100110 110130 100100 100130 100100 110130 130130 110130 110120 110130 100100 100110 120120 100110 110110 100100 130130 110110 100100 120120 100100 110110 110110 100110 120120 100110 120120 100100 110130 100100 100100 100110 100100 130130 110130 130130 130130 110110 110110 100120 100100 100110 100100 110110 100100 100100 110110 130130 120120 110110 110110 100130 110110 110110 100130 120120 120130 120120 110110 130130 100120 110110 110110 100100 130130 110110 130130 100120 110130 110110 110110 100100 100100 120120 100110 110110 100110 120120 120120 110120 120120 100120 100120 100120 100130 100100 120120 100100 130130 110130 100100 130130 110130 000000 100100 130130 130130 130130 110110 110110 100100 100130 100100 130130 100100 110110 110110 110120 110110 100120 100100 120120 110130 100120 120120 100100 120120 130130 110110 100100 110120 100110 130130 110130 130130 100100 100130 110130 130130 100130 120120 100130 130130 110110 110110 110110 110130 130130 130130 100100 100110 120120 110130 130130 100110 100100 130130 110110 110110 100100 130130 100120 120130 130130 120120 100130 110110 100130 120120 000000 130130 110110 100130 100110 100110 130130 110110 110130 100120 110110 110130 100100 130130 100100 110110 110120 110110 130130 130130 120120 100120 100100 130130 130130 130130 110120 130130 130130 130130 110110 120120 120120 130130 120120 100120 100100 110110 120120 130130 120120 110110 110110 000000 110110 110110 100100 130130 100100 110110 130130 110110 110110 130130 120120 120120 130130 120130 110110 130130 100130 100100 130130 110110 120120 120120 130130 120120 100120 100100 130130 110130 130130 100100 100110 120130 100120 110110 110110 110130 100100 120120 100120 100120 110110 100120 110110 110110 100100 110130 000000 100100 110130 120120 110130 120130 100100 110130 130130 110120 100120 110110 130130 100100 130130 130130 120120 100120 120120 100100 110110 120120 120120 110110 110110 110110 120120 100110 130130 100100 110130 130130 110130 100100 120130 130130 130130 100100 130130 110110 110110 100100 110120 130130 110130 110110 100120 100130 110110 110110 120120 120120 110110 100120 100100 110130 100100 100120 110130 100100 100100 100100 100100 120120 120120 120120 120120 110120 100100 000000 120120 100100 100110 110110 130130 130130 100100 110110 120120 110120 110110 100100 110110 120120 100100 110110 100130 130130 100130 110110 100120 100100 100110 100100 100100 110130 120120 100100 100110 110110 120130 110130 100100 100100 110120 100100 120120 100100 120120 110110 130130 000000 110130 100110 100130 100100 110130 120120 110120 110110 100100 130130 120120 110130 120120 110120 130130 100120 130130 100110 120120 110110 100120 100100 100120 120120 110110 000000 120120 130130 110120 100130 110110 130130 120120 130130 120120 100100 130130 110130 120120 000000 110110 110110 100110 130130 110120 100100 100100 100120 110130 100110 000000 110110 110130 130130 100130 120120 130130 100100 110110 110110 120120 130130 110110 130130 130130 130130 110130 130130 130130 120120 000000 130130 100120 100110 110130 120130 110110 100100 120130 100130 100110 130130 120120 130130 130130 110110 120120 100100 130130 130130 130130 120120 100100 110130 100100 110110 110110 110110 100100 120120 100110 100100 000000 120120 110130 100120 110110 100110 110110 110110 110120 130130 130130 120120 120120 110110 000000 110110 100130 100120 110130 100100 130130 110110 110110 110130 130130 130130 110110 120120 100110 110110 100100 120120 100100 130130 100100 100110 120120 100120 110110 100110 120120 110110 100120 130130 100120 110130 130130 120120 120120 130130 130130 130130 110110 130130 100100 110110 130130 110110 120130 110110 120120 110130 110110 130130 110110 110110 100130 000000 130130 100100 100100 100100 000000 110110 120120 000000 110130 100100 100120 120120 120120 100100 100100 130130 120120 120120 110130 120120 130130 100100 110110 100100 130130 130130 130130 100110 100130 130130 110110 120120 120120 100120 120120 100120 100100 130130 110110 100100 100120 110110 130130 100100 100110 110110 110110 110120 100120 110110 120120 130130 100100 130130 100120 120120 100110 100110 120120 100110 120120 110110 110110 130130 120120 100110 130130 110110 130130 100120 110110 130130 110110 110110 100110 120120 110110 110110 100100 130130 130130 120120 130130 100100 100100 100110 100100 120120 100130 110110 100100 120120 100100 120120 120120 120120 100100 120120 120120 120120 110130 110110 100100 130130 100120 130130 100110 100100 110110 110110 120120 110110 110130 120120 100100 100100 110110 100100 100100 110130 100120 110110 100110 100110 100100 110110 120120 130130 100100 130130 110130 100100 110120 130130 100100 130130 120120 110110 120130 130130 110110 130130 100110 100110 110110 120120 120120 130130 100120 130130 110110 110110 120120 130130 110130 130130 130130 110110 120120 130130 120120 100100 100130 110110 120130 100130 100100 110110 120120 120120 110130 130130 100130 110130 110130 100100 110110 110120 120120 120120 100110 100100 120120 100100 130130 120120 130130 110110 100100 130130 100120 120120 110130 100100 100100 100100 110120 100120 130130 130130 130130 100100 100100 110130 120120 130130 110130 120120 110110 100110 100130 110110 110110 100120 110110 110110 110130 100100 100110 110130 130130 100120 100100 100120 130130 100100 100100 130130 120120 130130 130130 110110 120130 110120 110120 000000 110130 100110 100100 100110 100100 100100 130130 110130 100100 110130 100100 100120 120120 110110 100130 100100 110110 120120 130130 120120 120120 110110 130130 130130 100100 130130 100100 130130 100100 130130 110120 100110 110110 100100 110110 120120 100100 130130 110110 110120 100120 110110 120120 100100 100100 100100 120120 120120 110110 130130 110130 120120 120120 120120 100100 120120 110110 130130 110130 110110 110110 120120 100100 110110 110130 100100 120120 100100 120120 110130 120120 130130 120120 100100 120120 130130 110130 120120 100120 120120 120120 100100 100120 120120 110110 110110 100100 130130 100100 120120 110110 100100 110110 120130 100110 110110 100100 100100 120120 130130 110130 100120 110110 120120 100100 100120 120120 130130 100100 120120 110130 120130 120120 130130 110110 130130 100100 110130 110110 130130 100100 120120 110110 130130 100110 100100 100100 110130 100100 110130 100110 100100 100100 100110 100100 120120 120120 130130 120120 120120 110110 120120 110110 120120 120120 110130 100100 120120 100100 100100 100100 100100 120120 100120 130130 130130 110120 100130 120120 110110 120120 130130 100100 120120 100100 120120 100100 110130 120130 130130 100130 100100 120120 130130 120130 100100 100100 110110 120120 100120 100130 100100 100100 100110 110110 100100 130130 110110 110120 110110 130130 110130 110130 000000 110110 120120 100110 100100 130130 130130 130130 110110 130130 120120 120120 130130 110120 100100 110130 130130 110110 130130 130130 120120 120120 120120 130130 100110 100100 130130 110110 100100 100120 110130 130130 110110 110130 110130 110130 110130 100120 100100 110110 100120 130130 100100 110110 130130 110120 100110 110110 120120 100120 120120 130130 100110 100100 100100 120120 100120 120120 130130 110110 120120 130130 110130 120120 100100 100120 120120 120120 130130 110130 110110 100100 100110 000000 110110 110110 110110 110110 110110 100120 110130 100100 120120 110110 120120 100120 130130 110110 120120 110120 130130 120130 110110 130130 100130 100100 130130 100100 100100 120120 130130 100100 110110 110110 100110 130130 120120 100130 100100 100120 100110 130130 120120 110130 100100 130130 100100 100120 110120 100100 120120 130130 100100 130130 100120 120120 100110 100120 100120 120120 100100 110130 100100 110130 110110 130130 120120 130130 130130 110110 120120 100100 100100 110110 100100 110110 100100 100100 120130 100100 110110 000000 110120 110130 120120 100100 100100 100100 130130 000000 120120 130130 130130 120120 130130 120120 110130 130130 130130 110130 100100 110130 100110 100120 120120 100120 100120 130130 120120 120120 110130 100100 100100 100110 130130 110130 100100 120120 110110 120120 100120 110110 120120 100110 100100 110130 130130 130130 130130 100100 130130 110130 110130 110110 130130 120120 110120 130130 130130 130130 130130 100100 100100 120120 000000 110110 130130 110110 100130 110120 110110 100110 100100 110110 120120 100100 130130 130130 110110 120120 100120 110110 110110 130130 100100 120130 100120 110110 100100 100110 100100 110130 130130 130130 100110 130130 110110 100100 110130 130130 130130 110130 110110 110130 130130 100100 100100 100130 130130 130130 110130 110110 110130 120120 120130 130130 120120 000000 100130 130130 130130 130130 110110 110110 100100 100100 110130 100100 100100 110110 100100 100120 110110 100100 100100 110110 120120 130130 110110 130130 130130 110120 100120 130130 100120 120120 130130 100130 000000 110130 100130 120120 120120 100100 100100 100100 110130 130130 100120 110120 120120 100110 110130 000000 130130 100100 130130 130130 100100 100120 110110 130130 120120 100120 100100 130130 100120 110120 100130 120120 120120 130130 120120 120130 100110 110110 110110 130130 120120 110110 100120 120120 120130 130130 130130 120120 100110 110110 130130 120120 110110 110110 120120 110110 110130 120120 100100 100120 100100 100100 130130 100100 110110 110110 120120 100110 110130 130130 120120 110110 110130 100100 100100 100120 100100 110130 000000 130130 100100 130130 110110 110110 100110 130130 130130 130130 100120 130130 100130 100100 130130 120120 130130 110130 100110 130130 110120 130130 100120 120120 100100 100100 100130 120120 100120 110120 100120 100130 130130 110130 000000 100100 100110 120120 000000 120120 130130 120120 100100 110110 100120 110110 120120 120120 120120 110130 120120 110130 130130 110110 100100 110130 100110 110110 100100 130130 110110 100120 110110 100100 100100 110120 130130 130130 130130 130130 110110 000000 000000 110110 100120 100100 130130 110110 130130 110110 130130 100120 100100 120120 130130 120120 100100 110130 100110 110110 130130 130130 130130 130130 120120 120120 130130 110110 120120 100100 110110 130130 120130 120120 110110 000000 110110 100110 100120 110110 130130 120120 120120 130130 110110 100100 110110 120120 100100 130130 000000 100120 100110 110110 120120 100100 110110 100120 120120 130130 000000 100100 110120 130130 110110 110110 000000 110110 130130 120120 130130 110110 120120 110130 110120 100110 110110 120120 110110 130130 110110
HF285, 100100 100110 120120 100100 100100 100100 100100 000000 120120 110130 100100 100120 120130 120120 110130 110110 110110 110110 100100 110110 100130 110120 100100 110110 120120 100110 120130 120120 100120 100100 110110 110110 110110 110110 100110 130130 110110 130130 110110 100100 120120 100100 100110 110110 100100 000000 120120 100100 110130 110110 110110 100130 100100 000000 100110 130130 000000 100100 110110 130130 110120 110110 110110 100120 130130 110120 100100 120130 130130 100130 100110 110110 130130 130130 100130 110120 100110 110130 100110 100100 110120 110110 100120 100120 100110 100100 130130 110110 110110 120120 100100 110130 130130 100100 100110 110110 120120 130130 110120 000000 130130 110120 100100 100120 110110 100100 110110 100120 100120 100100 100100 120130 110110 110120 120120 100120 100110 110110 100130 130130 130130 110110 110110 120120 120120 100100 000000 100110 100110 100100 130130 110130 120120 120120 110110 110110 100100 110120 100110 120120 120120 120120 100100 100120 100100 110110 100100 120120 110120 100100 110110 110130 120120 120120 100100 100100 100100 120120 100100 100120 100110 110110 110110 110130 100100 100100 110110 130130 130130 120120 100100 120130 100120 100120 110110 130130 100100 100100 120120 110110 100120 130130 100100 130130 100110 130130 110130 130130 130130 130130 110110 130130 130130 100120 100100 110110 130130 130130 000000 110110 110130 130130 100110 120120 110110 110110 110110 100130 110120 110110 110110 100100 110110 110110 130130 110110 130130 120120 130130 120120 000000 100100 100110 110120 100100 110110 100100 120120 120120 130130 110120 100100 120120 110130 120120 110130 120120 130130 120120 110130 130130 110110 100100 120130 110110 110110 120120 100100 110110 120120 120120 100110 110110 120120 120130 130130 100110 100100 130130 130130 100100 120120 100100 130130 130130 110110 120120 110110 130130 110110 110110 110110 100100 130130 100100 100120 120120 100100 100120 100130 130130 130130 100130 110110 110110 100130 110130 110130 120120 130130 110110 120120 110110 100100 120120 100100 100100 130130 120120 110130 110120 120120 110110 120120 110120 110110 110110 120120 120120 110110 110110 120120 130130 130130 110120 110110 120120 130130 100130 100100 110110 100130 110110 120120 110130 110110 100100 110130 100100 110120 110110 110110 130130 100120 120120 110110 100120 100100 130130 110110 100100 120120 100110 100100 100100 000000 110130 130130 110120 120120 110130 130130 000000 130130 110110 100100 130130 120120 110110 100120 110110 120120 120120 100100 120120 110110 100100 100100 110110 130130 100130 120120 100120 110130 120120 100100 130130 130130 000000 100120 120120 110120 110110 100100 100130 130130 120120 110130 130130 120130 120130 110110 100130 110130 100120 100120 130130 120120 100100 100100 100130 130130 130130 100130 130130 120120 100130 100120 120130 100100 110120 100100 120120 120120 120120 100100 110130 100100 110110 110120 100100 000000 100120 100110 110110 100120 100100 120120 110130 100110 100100 100120 110130 130130 100100 120120 120120 100100 110130 100100 120120 110110 120120 100110 100130 100100 100100 000000 110110 100130 110110 110110 130130 120120 130130 100130 130130 120120 130130 130130 100120 130130 110110 100100 100120 110130 100120 130130 100100 100120 000000 110110 100110 120120 130130 100120 130130 110120 100100 120120 110110 130130 110110 120120 100100 130130 100130 110110 100110 110130 100120 110120 110130 130130 110110 130130 130130 110110 120130 130130 110130 100100 120120 110110 130130 000000 100100 130130 000000 100120 100100 120120 100100 110110 110130 130130 110120 130130 110120 120120 120120 110110 120120 120120 120120 130130 110120 100100 130130 100110 120120 110110 130130 100100 110110 130130 120120 120120 100100 130130 110110 110110 100100 110130 120120 130130 120120 130130 100110 130130 120120 110130 100100 100120 100110 120120 100100 110130 120120 130130 100100 100100 110130 110110 110110 120120 110120 130130 110110 100110 100100 110110 100120 100100 100120 100120 120120 110110 100130 110110 100100 100100 120120 130130 110130 110110 120120 120120 110120 100100 110110 110110 110110 100130 100110 130130 120120 130130 110110 110110 100100 110110 120120 120120 100120 100100 110130 100110 120120 120120 110130 110110 130130 130130 110110 120120 100110 120130 100100 120120 110130 100120 120120 130130 130130 130130 120120 130130 100100 100130 110130 130130 130130 100120 100100 100100 120120 130130 100100 100100 110110 100100 100100 120120 110110 110110 110110 110110 130130 120120 100100 120120 100100 120120 110110 120120 120120 110120 100100 110110 100120 130130 120120 110130 100100 110110 100120 130130 130130 110110 100100 110130 100120 100110 110110 110110 100110 130130 130130 120120 100100 130130 100100 100100 110110 100100 100130 100100 110110 110130 130130 110110 130130 100100 100110 120120 100110 110110 120120 100130 110110 100100 120120 100100 110130 110110 110110 120120 100100 120120 100100 110110 000000 100100 100100 100100 110130 130130 130130 130130 110130 110130 120120 100100 110110 100120 110110 100100 100120 110110 130130 120120 110130 110130 130130 110130 110110 100130 120120 130130 120120 110110 130130 100100 110110 100110 100100 130130 110110 100130 100100 130130 110110 110110 100110 100100 130130 110110 110130 110110 120120 120120 110110 110120 120120 120120 120120 130130 100120 120120 100100 110130 110110 100100 130130 110130 100100 100100 110110 130130 110110 110110 110130 100120 100100 100100 130130 100100 110110 110130 110120 110110 100100 100100 100120 110130 120120 120120 100100 120120 130130 110110 100100 110110 100100 130130 130130 130130 100110 100130 110110 130130 100130 120120 130130 130130 110110 110110 130130 130130 120120 130130 100120 100110 120120 110110 130130 100100 100100 110130 110110 110110 100100 130130 120120 120120 130130 100100 100100 110110 100130 120120 110110 130130 000000 100100 100100 110110 130130 110110 110130 100100 110110 110110 100100 000000 000000 110110 110120 110110 130130 130130 120120 100100 100100 130130 130130 130130 120120 130130 110130 130130 110110 120120 120120 130130 120120 100100 100110 110110 120120 130130 120130 110110 110110 000000 110110 110110 000000 130130 100100 110110 110110 110110 110130 130130 100120 120120 110130 120130 110110 130130 100100 100100 130130 110130 120120 130130 110130 120120 120120 100100 130130 110130 130130 100100 100110 120130 100120 110110 110110 110110 100100 110120 120120 120120 000000 120120 110130 110110 100100 000000 110110 100120 110110 120120 110110 120120 100110 130130 130130 110120 100120 110110 130130 100100 130130 110110 120120 100120 100120 100100 110110 120120 000000 110110 110110 110110 120120 100110 120120 100100 110130 100130 110110 100110 130130 130130 130130 100100 130130 120120 110110 100100 110120 120130 110130 110120 100100 130130 100110 110110 120120 120120 110110 100120 120120 130130 100100 120120 110130 110110 100100 100100 100100 120120 100120 120120 120120 110120 100100 100130 120120 100100 100100 130130 000000 130130 100100 100100 120120 110120 110130 100100 110120 120120 100100 110110 100130 110130 100130 110120 100120 100110 100110 100100 100100 110130 120120 100100 100110 110110 130130 110130 100100 100100 110120 100100 120120 120120 120120 000000 130130 000000 130130 100110 130130 100100 110110 120120 110120 110110 100100 130130 130130 130130 120120 110120 130130 100100 130130 100110 120120 100110 120120 100110 120120 120120 100110 100100 120120 130130 110110 100130 110110 130130 120130 130130 120120 100100 130130 110110 120120 120120 110130 120120 100100 110130 110110 100100 100120 100100 110130 000000 100120 100100 110110 130130 130130 120120 130130 100100 110110 110130 100120 130130 110110 130130 110110 130130 130130 130130 130130 000000 120120 130130 100120 110110 110110 130130 110110 100100 120120 130130 100110 100130 120120 130130 130130 100110 120120 100100 100100 130130 130130 120130 100100 130130 100100 110110 110110 100110 100100 100120 100110 100110 120120 120120 110130 120120 110110 110110 110110 110110 110120 130130 130130 120120 120120 110130 100100 110110 130130 120120 110110 100100 110130 110110 110110 110130 110130 110130 130130 100100 100110 110110 100120 110110 100100 130130 100110 110110 120120 100100 110110 110110 120120 110110 100120 130130 120120 110130 130130 120130 120120 130130 130130 130130 110130 130130 100100 100110 110130 110110 120120 110110 120120 130130 110110 110110 100100 110110 130130 100100 100100 100100 100100 100100 110110 110110 100100 000000 130130 100110 100120 110120 120120 100100 120120 130130 110120 120120 110130 120120 130130 100100 130130 100130 110110 130130 130130 110110 100130 110130 110120 110110 120120 120120 120120 100120 100100 130130 110110 100100 120120 100100 130130 100100 110110 100100 110110 110120 120120 000000 120120 130130 100100 130130 100120 100120 100110 110110 120120 110110 120120 110110 110120 100130 120120 110110 130130 110110 130130 120120 110110 130130 110110 110110 100100 120120 110110 110110 100100 130130 100100 120120 130130 100100 100100 100110 100120 120120 100130 110110 100100 100120 100100 120120 120120 120120 100100 120120 120120 120120 130130 110110 100100 110130 100120 000000 110110 100100 100110 110130 120120 110130 110130 100100 100110 100100 110130 100100 100100 110130 100120 100110 110110 100110 100120 110110 120120 130130 100100 110130 110110 120120 120120 130130 100100 130130 110120 100110 130130 130130 110110 100130 100110 100100 110110 120120 120120 130130 100120 100130 110110 110110 100100 130130 110130 110130 130130 110110 120120 110110 120120 000000 130130 100100 120120 100100 100100 110120 110110 110120 110110 130130 100100 110110 110110 000000 110110 110110 120120 120120 110110 100100 120120 100100 130130 000000 110110 110110 100100 130130 100100 120120 110130 100120 100100 100100 120120 100100 130130 130130 110110 100100 100100 110130 120120 130130 110130 120120 120120 100110 130130 110130 110110 120120 110130 100100 110110 100100 100110 130130 130130 100120 100100 120120 130130 100100 100100 110130 100100 130130 100130 110130 120130 110110 110110 110130 110110 110110 100100 110110 100100 000000 110110 130130 100120 110130 100100 100100 120120 110110 100100 100100 110110 120120 110130 100120 120120 100110 130130 130130 100100 100100 100130 100100 120120 130130 120120 100100 110110 100110 110110 120120 100110 130130 110110 110120 100100 110120 120120 100100 100100 100100 120120 120120 100100 100130 110130 130130 120120 120120 100100 120120 110130 110110 110130 110110 120120 110120 130130 110110 110110 100100 120130 100110 120120 110130 120120 130130 000000 100100 120120 110130 110110 120120 100100 120120 120120 100130 120120 000000 110110 110110 100100 130130 100110 100120 110110 100100 100110 120120 100100 110110 100100 120120 120120 130130 130130 120120 100110 110120 100100 120120 120120 130130 100100 120120 110130 120130 120120 130130 110110 130130 100100 110110 110110 130130 100110 100120 110130 130130 110110 100110 100130 110130 100100 110110 110110 100100 100120 100110 100100 100100 120120 130130 120120 120130 110110 120120 110120 110120 120120 130130 100110 120130 120120 100100 100100 100100 100120 120120 130130 110130 110120 100100 120120 110110 120130 110130 100100 100120 100100 100120 100100 130130 120120 100130 130130 100100 100120 130130 120130 130130 100100 110110 120120 120120 130130 100110 100130 100110 110120 110110 110130 100110 110110 100110 000000 110130 110130 120120 110130 110120 110110 100120 120130 000000 130130 110130 130130 120120 120120 130130 110120 120120 110130 130130 110110 110130 130130 120120 100120 120120 130130 110110 100100 130130 100110 100130 100120 130130 100130 110110 130130 110130 130130 130130 120120 100100 100110 120120 130130 100100 110110 110130 110110 110110 110110 120120 120120 120120 110130 100100 110110 100100 120120 100100 120120 130130 100110 120120 130130 130130 110120 100120 000000 120120 000000 110130 110110 110110 100100 100100 110110 110110 110130 000000 110110 110110 100120 110110 100100 120120 110110 100120 100100 130130 100110 120120 110110 110130 130130 110110 130130 100100 100100 130130 100100 130130 120120 130130 100100 000000 110110 100110 130130 120120 100130 120120 100100 110110 110130 100120 130130 100100 100130 100100 100100 110120 100120 110120 110130 100110 000000 100120 120120 100110 100120 100120 120130 100100 130130 110110 110130 110110 110110 100120 130130 130130 110110 100120 100100 100120 110110 100100 100110 100100 120120 130130 100100 100100 120120 120120 130130 110120 100100 100100 100100 110130 100120 120120 120120 130130 120120 130130 120120 110130 100130 130130 110110 100120 130130 110110 100100 130130 100100 100120 130130 100120 100120 130130 100100 100100 110110 130130 110110 100100 120120 000000 100120 100100 100110 100100 100100 120120 110130 130130 130130 130130 100120 110130 110110 130130 110110 130130 100120 110110 130130 110130 110130 110130 100100 100120 120120 130130 110110 110130 110110 100100 110120 130130 000000 100100 110110 120120 100100 110130 130130 110110 120120 100100 110110 110130 110110 100100 130130 100120 110110 100100 100100 110110 110130 130130 130130 100110 100130 110110 100100 110110 130130 130130 110130 110120 110130 130130 100100 100100 100130 110130 100130 130130 110110 110110 100120 130130 130130 110110 130130 100100 130130 110130 130130 110130 110110 100100 100100 130130 100110 100130 110110 120120 100100 100100 100100 100100 110110 100120 130130 120120 120130 110110 110120 100100 130130 100120 000000 130130 100100 100100 110130 100100 120120 120120 100120 100100 100100 110130 130130 100100 110120 100120 100100 110130 100130 110110 100100 130130 130130 100100 100120 110130 130130 120120 120120 100100 130130 100100 110110 100130 120120 120120 110130 120120 120120 100110 110110 110110 110130 110120 110110 100120 120120 120120 130130 130130 120120 100110 110110 130130 120120 110130 110110 120120 110110 110110 120120 100130 100100 100100 100100 130130 100100 100110 110110 120120 100100 110110 130130 120120 110110 110110 100100 100100 120120 100110 130130 110110 110130 100100 130130 110110 110130 110110 130130 130130 130130 100120 110130 130130 100100 130130 120120 130130 110130 100110 130130 110110 130130 100100 120120 100120 100100 130130 120120 100100 110110 120120 100100 100130 110130 110110 100130 100100 120120 110110 120130 130130 120120 100100 110110 120120 110130 110110 120120 120120 130130 000000 130130 110130 110120 100130 110130 100110 110110 130130 130130 110110 100100 110110 100100 110110 110120 130130 110130 130130 130130 110110 110110 120120 100100 120120 100100 130130 110110 130130 110130 100130 120120 100100 120120 110130 120130 100130 130130 110110 110110 000000 130130 130130 130130 120120 120120 130130 100110 120120 100100 110110 130130 120120 100100 110110 130130 100110 110110 100120 110110 000000 110120 120120 130130 110110 120120 110120 100120 130130 110110 120120 100100 100110 110110 120120 100100 110110 100120 100120 130130 000000 100100 110120 110130 000000 110110 110130 100110 130130 120120 130130 110110 120120 110110 110110 100110 110110 100120 110130 130130 110110
HF286, 110110 110110 120120 120120 100100 100120 100100 000000 100100 110130 100120 100120 120130 120120 130130 110110 110110 110110 100120 110110 130130 110120 100100 110110 100120 110110 130130 120120 100100 110110 110110 100110 110120 110110 110110 130130 110110 000000 110110 130130 120120 100100 110110 110110 100120 130130 120120 100100 110130 110110 110110 130130 100100 110110 100110 130130 110110 100100 110110 000000 120120 110110 110110 100100 100130 110120 100110 130130 100100 100130 110110 110110 130130 130130 100130 110110 100100 110130 100100 100100 110110 100100 120120 100100 100110 100130 130130 110130 110110 120120 100110 110110 130130 100100 100100 130130 100100 130130 120120 100120 130130 110120 100120 100120 110110 100100 110130 100120 100100 100120 100100 130130 130130 120120 120120 100120 110110 110110 130130 130130 130130 110110 110110 120120 100120 100100 100130 110110 110110 100130 130130 130130 120120 120120 110110 000000 100100 110110 100110 120120 120120 000000 100100 100100 120120 110110 120120 120120 120120 100120 110110 110130 100120 120120 100100 100110 100100 100100 100110 100120 110110 130130 110110 130130 120120 100100 110110 130130 120130 120120 100120 120120 100120 100120 110130 110130 100100 100100 120120 110110 100100 110130 100100 130130 100100 110130 110110 130130 100130 130130 110110 110110 130130 100120 100100 110120 110130 110130 100120 110110 110130 130130 100100 100120 100110 110110 110110 130130 120120 100110 110110 100100 110120 110110 130130 110110 130130 000000 130130 120120 000000 100100 100110 120120 100100 000000 100100 120120 120120 000000 120120 100110 120120 110110 120120 110130 130130 120130 120120 110110 130130 130130 100100 130130 110110 120120 120130 100100 110110 120120 120120 100100 110110 110110 120130 130130 100100 100100 130130 130130 100100 120120 100100 130130 130130 110110 110120 110130 130130 110110 110130 110120 100130 130130 100100 120120 120120 100100 100120 130130 110110 100130 100100 130130 110120 100130 110130 110130 120120 130130 120120 000000 110110 100130 100120 100110 000000 110130 120120 130130 000000 110110 110110 120120 120120 100110 100110 120130 120120 110110 110130 120120 000000 130130 000000 110110 120120 130130 000000 120120 110110 130130 110110 110120 110130 110130 100100 000000 100100 110120 110110 110110 130130 100120 120120 110110 120120 100100 130130 100110 100100 130130 100100 100100 100100 120120 130130 130130 120120 120120 130130 130130 120130 110110 110110 120120 100100 120120 110110 120120 000000 100100 110120 100100 130130 110110 100130 100100 110110 130130 130130 110120 100100 110130 120120 100100 130130 110130 130130 100120 120120 110120 110130 100100 100100 130130 120130 110110 130130 130130 130130 110110 130130 110110 100120 100120 130130 120120 100100 100100 100100 130130 110130 100130 100130 100120 130130 100100 120120 100100 110110 100100 100100 120120 120120 100100 130130 100130 100110 120120 100130 110110 120120 110110 110130 100120 100100 120120 110130 100110 100120 120120 110110 130130 130130 120120 120120 100100 130130 100130 120120 110110 120130 110110 100100 100100 100100 100100 110110 130130 130130 110110 130130 100120 130130 130130 130130 120120 130130 130130 120120 110130 110110 100110 120120 110110 100120 130130 100110 120120 100100 110130 110110 120120 130130 120120 100100 110110 100100 120120 110120 130130 110110 000000 100100 130130 100100 110110 110110 110130 100120 110120 130130 130130 110110 110110 130130 110110 130130 130130 110130 100100 120120 110110 110110 100100 100100 130130 110110 100120 100100 100120 100100 110110 130130 120130 110120 130130 110120 120120 120120 110110 120120 120120 120120 130130 110110 100100 130130 110110 100100 110110 110130 100100 110110 100100 120120 100120 100100 130130 110130 110120 100120 110130 120120 130130 100120 130130 100100 110130 120120 110110 100100 100100 100110 000000 120120 110110 100120 110130 110110 100100 130130 130130 110130 120120 120120 130130 110110 100110 100100 100110 100120 120120 120120 120120 120120 110110 100100 130130 100110 100100 110120 130130 130130 110110 100120 100120 110120 100100 130130 110110 110110 100130 110110 130130 120120 110130 130130 110110 100100 100110 120120 120120 120120 100130 110130 100100 130130 100120 000000 110110 130130 000000 000000 100120 100100 130130 100100 100100 110110 120120 120120 130130 130130 120130 120120 130130 100110 130130 110110 130130 130130 100100 100100 100100 120130 130130 100100 100100 110110 100120 100100 120130 000000 100110 110130 110110 130130 120120 100100 100120 100130 120120 100110 100120 120120 110120 100100 100110 100120 130130 120130 110130 100100 110110 100100 130130 130130 130130 100100 130130 100100 110110 110110 110110 100110 130130 130130 110120 100100 130130 100100 100110 110110 120120 100130 100100 110130 130130 110130 110110 110130 100100 100110 120120 100110 100110 120120 100130 110110 100130 120120 100100 110130 110110 110110 100120 100100 000000 100100 110130 100100 100100 100100 100100 130130 130130 130130 110130 130130 110130 120120 100110 100110 100100 110110 100100 100100 110110 120130 120120 110110 110110 130130 110110 100110 100100 120130 120120 120120 110110 130130 100120 110110 100110 100100 130130 110110 130130 100120 130130 110110 110110 100100 100110 120130 110110 110130 110110 120120 120120 110120 120120 100100 120120 120120 100130 100100 120130 100100 130130 110110 100100 130130 130130 100100 120120 110130 130130 130130 110130 110110 100100 100130 100100 130130 100100 110110 110130 120120 110110 100100 100120 100120 130130 120120 120120 120120 120120 130130 110110 100120 110120 100110 110130 110130 130130 100100 100100 130130 130130 130130 110120 130130 130130 100110 110110 130130 110130 130130 130130 100120 110110 120120 110110 130130 000000 100100 130130 110110 110110 100100 100130 120120 120120 130130 100120 100130 110130 100130 120120 110110 130130 000000 100100 100100 100110 130130 110110 110130 100120 110110 110110 100100 130130 100100 110110 110110 110110 130130 130130 100120 100100 100100 130130 130130 130130 110120 130130 110130 130130 110110 120120 120120 130130 120120 100100 110110 110110 000000 130130 120130 110110 110110 100120 110110 110110 100100 130130 100100 100110 130130 110130 130130 130130 100120 120120 110130 120120 110110 130130 100100 100110 130130 110110 120120 120130 110130 120120 120120 100100 130130 110110 130130 100130 100110 130130 100100 110110 110110 130130 100100 120120 120120 100100 110110 100120 110110 110130 000000 130130 110110 100120 110130 120120 110110 130130 100100 130130 130130 110120 100100 110110 130130 100100 130130 110130 120120 120120 120120 100100 110110 100120 110120 110110 110130 110110 100100 110110 130130 100100 110130 130130 130130 100110 120120 110130 100130 100100 130130 120120 110110 100110 110120 130130 130130 110120 100120 100130 100110 110110 100120 120120 110110 100100 100120 130130 100100 100120 110110 100110 100110 100100 100100 110120 100120 120120 120120 120120 100120 100130 100120 100100 100100 130130 000000 130130 100100 100100 120120 110120 000000 100100 110110 100120 100100 110120 130130 110130 100130 110120 100100 100110 100110 100120 100100 110130 100120 100120 100100 110110 120130 110110 100100 100100 110120 100100 120120 100100 120120 110110 130130 120120 110130 100100 130130 100100 110130 120120 110110 100110 100100 130130 120130 110130 120120 120120 130130 120120 130130 100110 120120 100110 100120 100110 100120 120120 110110 100110 120120 130130 120120 100100 000000 130130 120120 130130 110120 100120 130130 110130 120120 120130 110130 120120 100100 130130 110110 100110 100100 120120 130130 100110 100100 100110 110110 130130 100100 120120 130130 100100 110110 110130 120120 130130 110110 130130 110130 130130 130130 130130 130130 100100 110110 130130 120120 100110 130130 130130 110110 130130 120120 100100 100100 100130 110120 110130 130130 110110 120120 100110 130130 000000 110130 120120 100100 110130 100100 110110 110110 100100 100100 120120 110110 100110 120120 120120 110130 100120 110130 100110 110110 110110 110120 130130 130130 120120 120120 110110 100120 100110 130130 120120 110110 100100 130130 110110 110110 110110 130130 130130 110130 100120 110110 110110 100100 110110 100100 130130 100110 100110 120120 100100 110110 100110 120120 110110 100120 130130 000000 130130 130130 120130 110120 130130 120130 130130 110110 130130 100120 100100 130130 110110 120130 110110 100120 130130 110130 110130 100100 110110 130130 100100 100130 100100 100120 100100 110110 110110 120120 110110 130130 100110 100120 110120 120120 100100 100120 130130 120120 120120 110130 120120 100100 100100 130130 130130 110130 130130 110130 110110 100130 130130 120120 120120 120120 100100 120120 120120 100100 130130 110110 100100 100120 100110 130130 100100 100110 100110 110110 110120 120120 110110 100120 130130 100100 100100 100120 120120 100110 110110 120120 110110 110120 110110 110110 130130 100120 100110 130130 110110 110110 120120 110110 110130 110110 110110 110110 120120 110110 110110 100100 130130 100130 120120 130130 100100 100100 100110 100100 120120 100130 110110 100120 100100 100100 110110 120120 120120 100100 120120 120120 120120 110130 110110 100100 000000 120120 130130 100110 100100 100110 130130 100100 110130 110110 100100 110110 100100 130130 100100 100100 110110 100100 100110 110110 100100 100100 110110 120120 130130 000000 110110 110130 100120 120120 130130 100100 130130 110120 100110 130130 130130 110110 100100 100110 100100 110110 120120 120120 100130 100120 000000 110110 110110 120120 130130 130130 130130 130130 110110 100120 130130 120120 100100 130130 110110 120130 100100 100120 110110 110120 120120 130130 100130 100100 110110 110130 100120 110110 110120 120120 120120 110110 100100 120120 100100 100130 120120 110130 110110 100100 130130 100120 120120 110130 100120 100100 100100 120120 100120 130130 100130 130130 100100 100100 130130 120120 130130 130130 100120 110120 100100 130130 130130 110110 120120 110130 110110 110110 100100 100110 110130 130130 100100 100100 120120 130130 100100 100100 110130 100100 130130 100100 110110 120120 110110 110120 110110 110130 110110 100100 100110 100100 120120 110110 110130 100120 110110 100100 100120 120120 130130 100130 100100 110110 120120 130130 000000 120120 100110 130130 130130 100100 100130 130130 130130 120120 130130 110120 100110 110110 100100 110110 120120 100110 130130 110120 120120 100100 110120 120120 100100 100100 100130 100120 120120 110110 100130 130130 130130 120120 120120 100100 110120 130130 110130 110110 110110 120120 110110 100130 110110 110130 100120 120120 100100 120120 110130 120120 130130 120120 130130 120120 000000 110110 100100 000000 120120 100120 100100 100120 120120 110130 110110 100120 120130 100100 100100 110110 100100 100110 120130 100100 110110 100100 120120 100120 130130 110110 100120 100110 120120 100100 120120 100120 130130 100100 120120 110130 120120 120120 130130 110130 110110 100100 110130 110110 110130 100100 120120 110110 130130 110110 000000 100100 110110 100100 110110 110110 100100 100120 100100 100100 120120 120120 130130 120120 120130 110110 120120 120120 110120 120120 110130 100100 120130 100100 100100 100100 100130 120120 100120 100130 000000 110120 100130 120120 110110 120120 130130 000000 120120 100100 100120 100100 130130 130130 130130 130130 100100 100100 130130 130130 130130 100100 100100 110120 120120 100100 100110 130130 110110 110110 100100 130130 100110 110120 110110 130130 110110 110130 120120 110110 110110 110110 100100 120120 100130 130130 110130 110130 120130 120120 110130 120120 100120 110110 130130 110130 130130 130130 100120 100120 120130 130130 100110 100100 130130 110110 130130 100120 130130 130130 110120 130130 110110 110110 130130 120120 100100 100110 120120 130130 000000 110110 110130 110110 100110 110110 120120 000000 120120 110130 100100 100100 100100 120120 100120 120120 130130 100100 120120 130130 110130 110120 100100 120120 120120 110120 110130 110110 110110 100110 100100 110130 110110 110130 110110 110110 110110 100120 110130 100110 100120 110110 100120 120120 130130 110110 120120 110120 130130 130130 110110 130130 100130 100120 130130 100120 100100 120120 100130 100100 110110 110110 100110 130130 120120 100130 120120 100100 100100 110130 120120 110110 100100 130130 100100 100100 110110 100100 110110 130130 100110 110130 100120 120120 100110 120120 120120 120130 100100 110110 100110 110130 000000 110110 120120 130130 130130 110110 120120 100100 100100 120120 100100 110110 100110 100100 130130 100100 110110 120120 110120 130130 110120 100100 100100 100110 130130 120120 120120 120120 110130 120120 130130 110110 110110 130130 100100 110110 100100 130130 100100 100100 130130 100100 120120 120130 120120 100100 000000 100100 100120 110110 100130 110110 100100 120120 110110 120120 120120 100100 100120 100110 100120 110130 130130 110110 130130 100100 130130 110110 130130 110110 130130 120120 000000 130130 110130 110110 110110 100100 120120 100120 130130 110110 110130 110130 100100 110120 110110 110110 100100 100110 120120 100130 130130 130130 110110 100120 100120 110110 130130 130130 100100 120130 100100 110110 100100 100100 100110 130130 130130 100130 100110 100130 110110 100100 130130 130130 130130 110110 110110 110110 130130 100100 100100 130130 110130 100130 130130 110110 000000 120120 130130 130130 120120 130130 100100 130130 130130 130130 110110 110110 100100 100100 130130 100100 100130 110110 100100 100100 110110 100110 100100 110110 100120 130130 120120 120130 130130 110120 120120 130130 120120 110120 130130 100130 100100 130130 100100 120120 120120 100100 100100 100100 110130 130130 100100 110110 100100 100110 130130 130130 110110 100100 110130 110130 100100 100120 110130 000000 110120 100120 100100 130130 100100 110120 000000 100100 120120 130130 120120 120120 110110 110110 110110 130130 120120 110110 100120 100120 120120 130130 130130 120120 100110 110110 110130 100120 110130 110110 120120 110110 130130 120120 000000 100120 100120 100100 130130 100100 110110 110110 120120 100110 110110 110130 120120 110110 110130 100110 100100 120120 100100 130130 000000 130130 000000 130130 110110 110130 110110 130130 130130 130130 100100 110130 100100 100100 120130 100120 130130 110130 100110 110130 110120 130130 100100 120120 100100 100110 100100 120120 100100 120120 100120 130130 130130 110130 110110 100100 100100 100100 110110 120120 130130 120120 100100 110110 100120 110110 110120 000000 120120 110130 120120 110130 110130 110110 100130 130130 110110 110120 100130 130130 110110 100100 110110 100100 100100 110120 130130 130130 000000 100130 000000 110110 120120 100100 120120 100100 130130 110110 110110 110110 130130 120120 100100 120120 130130 120120 100100 110130 100110 100110 130130 000000 130130 130130 110120 120120 130130 110110 120120 100100 110110 130130 120120 100100 110110 130130 110110 110110 100100 110110 130130 110120 100120 130130 110110 120120 110110 120120 130130 110130 120120 100120 100110 110110 120120 100100 110110 100120 100120 130130 110110 100100 110110 110110 110120 100100 110130 100110 130130 120120 130130 130130 120120 110110 110120 110110 110110 120120 000000 130130 110110
HF287, 100110 110110 120120 100100 100100 120120 100110 110110 100100 110110 100100 120120 120130 120120 110130 110110 110110 120120 100120 100110 100100 110110 100100 110110 100120 110110 130130 120120 100100 000000 110110 100110 110110 110110 100110 130130 110110 000000 110110 100100 120120 100100 100110 130130 100100 130130 110120 100100 110110 100110 110130 130130 100100 100100 110110 100130 110110 100100 110130 130130 110120 110110 110110 100100 130130 110120 100110 120130 100100 100130 100110 110120 130130 110130 130130 110120 100100 110130 100100 100120 110110 110110 120120 100120 100100 100100 130130 110110 110110 120120 110110 110110 130130 100100 100100 110110 100120 130130 120120 100120 130130 110110 100100 000000 110110 100120 130130 100120 100120 100100 100100 130130 110110 120120 120120 100100 110110 100110 130130 130130 120130 130130 110110 120120 100120 100100 100100 110110 110110 100100 130130 110130 120120 120120 110110 110130 100100 110120 100100 120120 120120 120120 100100 120120 100120 110110 100100 120120 120120 120120 110110 130130 100120 100100 100100 100110 100110 100100 110110 100100 110110 130130 110130 110110 100120 100100 110130 100100 130130 120120 100120 000000 120120 100120 110110 110130 100120 100100 120120 110110 100100 110110 100100 130130 100100 130130 110110 130130 100130 110130 110110 130130 110130 120120 100100 110120 130130 000000 100100 110110 110130 130130 110110 120120 100110 110110 110110 100130 120120 110110 110110 100100 110110 100110 130130 110110 110110 120120 130130 120120 100110 100100 100110 110120 100100 110130 100100 120120 120120 000000 120120 100110 100120 110110 120120 110110 120130 130130 120120 110130 130130 130130 100100 130130 110110 110120 130130 100100 110110 120120 120120 100100 110110 120120 120120 130130 100100 100100 130130 130130 100100 120120 100120 130130 100130 110110 120120 110110 130130 110110 110110 110110 100100 130130 100100 100120 120120 100100 100100 130130 110110 100100 100100 130130 120120 100100 130130 110130 120120 130130 120120 110120 110110 100100 120120 100100 100100 130130 120120 130130 110120 110110 110110 120120 110120 100110 110110 120120 120120 110110 110110 120120 130130 130130 120120 110120 120120 130130 100130 120120 110110 000000 110110 120120 110130 110110 100100 110110 000000 110120 110120 110110 130130 120120 120120 100110 100120 100100 110110 100100 100100 130130 110110 100100 100100 100120 130130 130130 120120 120120 110130 130130 120130 110130 110110 100120 130130 000000 110110 120120 000000 100120 120120 100100 120120 000000 100100 100100 110110 130130 100130 110120 100120 110130 100120 100100 130130 110130 000000 100100 110110 120120 110110 100120 100130 100130 120130 130130 130130 130130 130130 110110 130130 110110 120120 100120 130130 120120 100100 100100 100100 130130 130130 100100 130130 100100 130130 100100 120130 100100 110110 100120 100100 120120 120120 100100 110110 130130 110110 110120 100130 130130 100100 110110 110130 100120 100110 120120 130130 100110 100100 100120 110110 130130 130130 120120 100120 100100 110110 100100 120120 100100 120130 110110 100100 100100 100120 100100 110110 130130 000000 110110 110130 100120 130130 130130 110130 120120 130130 130130 100120 130130 110110 100100 120120 110110 100120 130130 100100 120120 100100 110130 100100 100100 100130 000000 100130 110110 100100 000000 110110 000000 110110 120120 100100 130130 100100 110110 100110 130130 120120 110120 130130 110130 110110 130130 130130 130130 130130 130130 000000 100120 120120 110110 110110 000000 110110 100130 110110 120120 100100 120120 100100 110120 110110 130130 110120 130130 110120 120120 120120 110110 120120 100120 120120 130130 110120 100120 130130 100110 100120 110110 130130 100100 110110 130130 120120 120120 100100 120120 130130 110110 100120 110110 000000 130130 120120 130130 100100 130130 120120 110130 100100 100120 110110 100120 100120 110110 120120 130130 100100 100130 130130 110130 110110 120120 120120 130130 110110 100100 100100 100110 120120 100120 000000 100120 100120 110130 100130 110110 100100 100100 110120 110130 130130 110110 100120 100120 110110 100110 110110 110110 110110 000000 100110 130130 100120 130130 130130 110110 100100 100110 120120 120120 100120 100130 130130 100100 000000 100100 110110 110110 130130 130130 110110 120120 100100 130130 100100 100100 110110 120120 120120 000000 130130 130130 120120 110130 100100 130130 110130 130130 130130 100100 100120 100110 120120 130130 100100 000000 120120 100100 100100 120130 110110 110110 110130 110110 000000 120120 100100 100120 100130 120120 110110 120120 120120 120120 100100 110110 100120 130130 120130 130130 100110 110110 000000 130130 110130 130130 100120 110130 100100 100110 110110 110110 100110 130130 130130 110120 100100 130130 100110 100110 110110 100120 130130 100120 130130 110130 110110 110110 110110 100130 100100 120120 110110 100110 100120 100100 110110 100130 120120 100110 110110 110110 110110 100120 100100 120120 100100 110130 100100 100100 100100 100110 130130 130130 130130 130130 130130 110130 120120 100100 110110 100120 110110 100100 100100 110110 130130 120130 110110 110130 130130 110110 110110 100100 120120 120120 120120 110110 130130 100120 110110 100110 100100 130130 100110 130130 100100 130130 110110 110110 100110 100100 120130 110110 110110 110110 120120 120120 000000 120120 100120 100120 120120 130130 100120 120130 100100 130130 110130 100100 130130 110130 100100 100100 130130 130130 110110 110130 110110 100120 100100 100100 130130 100120 110110 110130 110120 110110 100100 100120 100120 110130 120120 110120 100120 120120 130130 110110 100120 110110 110110 130130 110130 130130 100100 100130 130130 130130 130130 120120 130130 130130 110110 120120 130130 130130 130130 110130 100100 100100 120120 110110 130130 110110 100100 130130 110110 110130 100110 130130 100120 120120 130130 120120 130130 130130 100130 120120 110110 130130 110110 100130 100100 100110 130130 110110 110110 100120 110110 110110 120120 130130 100100 110110 120120 110130 130130 110130 100120 100100 100120 130130 130130 130130 120120 120130 110110 130130 110130 120120 000000 130130 120120 100120 100100 110110 110110 130130 120130 110110 110110 120120 110110 110110 100120 130130 100100 100110 130130 110130 110110 130130 100100 120120 110130 130130 110110 130130 100130 100110 100130 110110 120120 130130 130130 120130 120120 100100 120130 110130 130130 100100 110110 130130 100120 110110 110110 130130 100100 120120 100120 120120 110110 120120 110110 110110 100120 110110 100110 100120 110130 120120 110110 130130 100100 130130 130130 110110 100120 110120 130130 100120 130130 110110 120120 120120 120120 100100 100110 100120 120120 110110 110110 110110 120120 100110 130130 100100 110130 130130 110110 100100 120120 130130 130130 100100 130130 110110 100110 100100 120120 130130 130130 110120 100120 100130 100110 110110 120120 120120 110110 000000 120120 130130 100100 100100 110130 100110 100100 100100 100110 110120 100100 120120 120120 110120 120120 130130 100100 100100 100100 130130 100100 130130 100100 100110 120120 110110 110110 100120 110110 100120 100100 110110 130130 110130 130130 110110 100100 100100 000000 100100 100110 110110 120120 100100 100100 110110 130130 130130 100100 100100 110120 100130 000000 100100 120120 100100 130130 100120 110130 100100 100130 100100 110110 120120 110110 110110 100100 130130 120130 110110 120120 110110 130130 100120 130130 100110 120130 100110 120120 100100 120120 120120 100110 110110 120120 130130 120120 100130 110110 100130 120120 130130 120120 100120 130130 110110 120120 130130 110130 120120 100100 110130 110110 100100 100100 100120 130130 100100 000000 100110 110110 130130 130130 130130 130130 100100 110110 130130 120120 130130 110110 110130 110110 130130 130130 130130 130130 100120 110120 000000 100120 100100 110130 130130 110110 000000 120120 100130 100100 100100 120120 130130 130130 110110 120120 100100 100100 130130 130130 120120 100120 110130 100100 110110 110110 100100 100120 120120 110110 100100 110120 120120 130130 100120 110110 110110 110110 100110 110110 000000 100100 120120 120120 110110 100120 110110 130130 120120 110110 100100 130130 110110 110110 110110 130130 130130 000000 120120 100110 110110 100100 110110 100100 130130 100110 100100 120120 100120 110110 100110 120120 110110 100100 130130 120120 110110 110130 130130 120120 130130 120130 110130 110110 110130 120120 100110 130130 110110 130130 110130 100120 130130 110110 110130 100110 110120 130130 130130 100130 100100 100120 100120 110110 110110 120120 110110 110130 000000 100100 110120 120120 100100 100100 130130 110120 120120 110130 120120 100130 130130 130130 130130 110110 130130 110130 100110 130130 130130 120120 120120 120120 100120 120120 100120 100100 130130 110110 100100 120120 110110 130130 100100 110110 110110 110110 110120 120120 110110 120120 110130 100100 130130 120120 100120 100100 110110 120120 110110 120120 110110 110120 100130 100100 100100 110130 110130 110130 120120 110110 110130 110110 110120 100110 120120 110110 110110 100100 130130 100130 120120 130130 100120 100100 100110 100100 120120 100130 110110 100100 120120 100100 120120 120120 120120 100120 120120 120120 120120 130130 110120 100110 130130 120120 130130 100110 120120 100110 110130 000000 130130 110130 100120 100110 100100 110130 100110 100130 110110 100120 100110 110110 100110 100100 110110 120120 130130 100100 110110 110130 100100 110120 130130 100100 130130 110120 100110 130130 130130 110110 100130 100110 100100 110110 120120 120120 130130 120120 100100 110130 110110 120120 130130 110130 130130 130130 110110 120120 110130 120120 100100 100100 100100 120130 100100 100120 110110 120120 120120 130130 130130 100130 110130 110110 100120 110130 120120 120120 120120 110110 100100 120120 100100 000000 130130 110110 110110 100100 130130 100120 120120 130130 000000 100100 100100 110120 100120 130130 130130 130130 100100 100100 130130 120120 110130 110110 100120 110110 100110 100130 110130 110110 100120 110110 100110 130130 100110 100110 110110 130130 100100 100110 120120 130130 100120 100100 130130 000000 130130 100130 110130 120130 110120 120120 110130 130130 110110 100100 100110 100100 100120 110110 130130 100120 110130 100100 100120 100120 110130 100100 100120 110110 120120 130130 120120 120120 100110 130130 130130 100100 100100 100130 000000 100100 130130 110120 110110 110110 100100 100110 120120 110110 100130 110120 120120 100120 110110 120130 120120 100100 100100 120120 120120 110110 130130 130130 120130 120120 120120 100100 110120 110130 110130 110110 110110 120120 110110 130130 110110 110110 100120 120120 100100 120120 110130 120120 110130 100120 100130 120120 110110 130130 120120 100100 120120 120120 130130 120120 120120 110110 110110 100100 130130 100100 100120 100100 100100 100110 120120 110110 110110 100100 100120 100120 130130 110110 100100 100110 110110 100100 120120 100120 130130 100100 120120 000000 130130 120120 130130 110110 110130 100120 110110 110110 130130 100100 120120 110130 130130 110110 110110 100130 130130 100100 110110 110110 100100 100120 110110 100100 120120 100120 130130 120120 130130 100110 120120 110120 110120 120120 110130 100100 120120 100120 100100 100120 100100 100120 100120 130130 130130 110120 100100 120120 110110 120120 130130 100100 120120 100100 100120 100110 130130 130130 130130 130130 100100 100120 130130 130130 130130 100100 100100 120120 120120 100130 100110 100130 110110 110110 110110 130130 110110 110110 110110 110130 110110 110130 120120 110110 120120 110110 100100 120130 100130 130130 130130 130130 120120 120120 130130 110120 100100 110110 120130 110110 000000 110130 120120 100120 130130 110130 110110 100120 130130 110110 100130 100120 110130 100100 110110 130130 130130 110130 130130 120120 100100 110110 120120 130130 100120 110110 110130 110110 110110 110110 100120 100120 120120 130130 100100 100100 100100 120120 100120 120120 130130 100110 120120 000000 110130 110120 100100 120120 120120 120120 110130 110130 000000 100110 000000 110110 110110 110130 110110 100110 110110 100120 110130 100100 120120 110110 100120 100100 110130 110110 000000 120120 110130 120120 110110 130130 130130 100100 130130 100100 100130 120120 130130 100130 110130 110110 100110 130130 120120 100130 120120 100100 100100 130130 100120 130130 100100 100100 100100 100120 120120 100100 110120 110130 100110 110110 100100 100100 100100 100120 120120 120130 100100 110130 100110 110130 110120 110110 120120 130130 130130 110110 120120 100110 100120 110110 100100 110110 100100 100120 130130 100100 110110 000000 110120 130130 120120 100100 100100 100100 110110 000000 120130 120130 130130 120120 130130 120120 110110 100130 130130 110110 100100 130130 110110 100120 120130 100100 100120 130130 120120 100120 130130 100100 100100 110110 130130 110110 100100 120120 000000 120120 100120 110110 120120 110110 120120 110130 130130 110130 130130 100100 110130 110110 110110 110110 130130 120120 110110 130130 110130 110110 130130 100100 100120 120120 120130 110110 130130 110110 130130 110120 110130 110110 100100 110110 120120 100100 130130 130130 110110 120120 120120 110110 130130 000000 100100 130130 100100 110110 100100 100110 110110 110130 130130 100100 110110 130130 110130 000000 130130 000000 130130 110130 110110 110110 130130 100100 100110 130130 130130 130130 130130 110110 110110 100120 120130 130130 120120 130130 100100 130130 130130 130130 110130 110110 100100 100100 130130 100110 100130 110130 120120 100100 110110 100110 100100 110110 100120 110130 110120 120120 110130 120120 120120 130130 000000 110120 130130 100100 100120 110130 130130 110120 120120 100100 100100 100100 110130 110130 100120 110110 100120 100100 130130 100100 110130 100100 130130 110130 100100 100120 130130 130130 110120 120120 100100 130130 100100 110110 100130 120120 120120 130130 120120 120120 110110 110110 110120 130130 120120 110110 120120 120120 120120 130130 000000 120120 100110 110110 130130 120120 110130 110110 120120 110110 110110 120120 100100 100100 100100 100100 130130 100100 000000 110110 120120 100100 110110 130130 100120 110110 110130 100110 100100 120120 100110 130130 110110 130130 000000 130130 110120 110110 110110 130130 130130 130130 100120 130130 100130 100100 130130 120120 130130 110130 100100 130130 110110 110130 100100 000000 100100 100100 100100 120120 000000 120120 120120 100130 130130 130130 000000 100130 100100 100120 110110 120130 130130 120120 100100 110110 120120 000000 120120 120120 100120 130130 100120 130130 130130 110110 100130 110130 100110 110120 000000 100130 110110 100120 110110 100100 100110 110120 130130 130130 000000 100130 100110 110110 120120 100100 120120 100130 130130 110110 130130 110110 100100 100120 100100 110120 130130 120120 100100 110130 100110 110110 130130 130130 130130 130130 120120 120120 130130 100110 120120 100100 110110 100130 120120 100120 110130 100130 100110 110110 120120 110110 130130 120120 120120 130130 110110 120120 110110 100120 130130 110110 110120 100100 110110 110110 120120 100100 110110 120120 120120 100130 120120 100100 110110 110110 110110 000000 130130 110110 130130 120120 130130 110130 120120 110110 110110 100110 110110 120120 110110 130130 110110
HF288, 110110 110110 120120 100100 100100 120120 100110 110110 100120 130130 100120 100100 130130 110120 110110 110110 110110 110110 120120 110110 100130 110110 100100 110130 120120 100110 130130 120120 100120 110110 110110 110110 110120 110110 100100 100100 110130 130130 110130 100100 100100 100100 100110 110130 100120 130130 120120 100100 130130 100110 130130 100100 100100 100110 110110 130130 110110 100100 110110 130130 120120 110110 110110 100120 100130 110120 100110 120120 130130 100130 110110 110110 130130 110130 130130 110120 100110 130130 100100 100100 110110 100100 100120 100120 100100 100100 130130 110110 100110 120120 100100 110130 100130 100110 100100 110110 120120 130130 110120 100120 130130 110110 100100 120120 110110 100100 110130 120120 000000 100120 100100 120130 110130 110110 120120 100120 110110 110110 130130 130130 120130 130130 110110 100100 120120 100120 130130 100100 100110 100130 130130 130130 120120 120120 110130 110110 100100 110120 100110 120120 120120 120120 000000 100120 100120 110110 000000 120120 120120 100100 110110 130130 120120 120120 100100 100100 100110 100100 110110 100100 100110 110130 110110 000000 000000 100100 130130 130130 120130 120120 100100 120130 100120 120120 110110 110110 100100 100100 100100 110110 100120 110130 100100 130130 100100 130130 130130 100130 100130 130130 110110 000000 130130 120120 100100 120120 130130 000000 120120 110110 130130 130130 100110 120120 110110 110110 110110 130130 120120 100110 110110 100100 000000 100110 130130 110110 130130 120120 000000 120120 000000 100100 110110 120120 100100 130130 100100 120120 110120 110130 110120 100100 120120 110110 120120 130130 000000 130130 120120 110130 130130 130130 100100 130130 100110 110120 120120 100110 110110 100120 120120 100100 110110 120120 120130 130130 100100 100100 130130 110130 100100 120120 100100 130130 130130 110130 120120 110110 130130 110110 130130 110110 100100 110130 100100 120120 120120 100100 100120 100130 130130 100130 100100 130130 110120 100100 110110 110110 120120 110130 110120 110120 110110 100100 100120 100100 000000 130130 000000 000000 120120 120120 110110 120130 120120 110110 100100 130130 120120 110110 110110 120120 130130 000000 120120 110110 120130 130130 000000 120120 110110 130130 110110 120120 110130 110130 100100 110110 100100 110110 110120 000000 130130 100100 120120 110110 100120 100100 110130 100100 100100 120130 100110 100100 000000 100120 130130 110130 110120 120120 110130 130130 120120 110130 000000 120120 100130 000000 110110 100100 110110 100120 120120 100100 120130 110110 100100 100100 110130 130130 130130 120120 120120 110110 120120 100100 130130 130130 130130 100120 120120 120120 110110 100100 100100 100130 120130 110130 130130 130130 120120 110110 130130 130130 120120 120120 130130 120120 000000 100100 100100 130130 110130 100130 100130 100120 130130 100120 120120 100100 110110 100120 100120 120120 100120 100100 110130 130130 110110 120120 100130 110110 100120 100110 110130 100100 100110 120120 110110 100110 100100 120120 110110 130130 130130 120120 120120 100100 130130 100100 120120 110110 120130 110110 100100 100100 100100 100100 110110 100130 110110 110110 130130 120120 130130 100130 130130 120120 130130 130130 120120 130130 110110 100100 100120 110130 100120 130130 000000 120120 100100 130130 100110 100120 130130 100120 100100 110110 130130 100120 110110 120120 110110 120120 100120 130130 100130 110110 110110 130130 100120 110120 130130 130130 100110 130130 130130 110110 120130 110130 130130 100100 120120 110110 110130 100100 100100 130130 110110 100100 100100 000000 100100 110110 110110 130130 110110 100130 110110 120120 110120 110110 120120 120120 120120 130130 110110 100100 000000 100110 120120 110110 130130 100100 110110 130130 120120 120120 100100 120130 110130 110110 100120 130130 120120 110130 120120 130130 100100 130130 120120 110110 100100 100100 100110 100120 100120 110110 100120 110130 100110 100130 110130 110130 110110 120120 110120 110130 110120 100110 100100 110110 100120 100100 120120 100100 120120 110110 100100 110110 100100 100110 120120 130130 110130 110110 100100 120120 120120 000000 110110 110110 110110 100100 100100 100130 120120 130130 110130 000000 100100 110110 120120 120120 100120 100130 110130 100100 130130 100120 110130 110110 130130 120130 100110 100120 100100 120130 100100 100120 110110 120120 120120 130130 130130 130130 120120 130130 100100 130130 110130 130130 130130 100100 100100 100110 120120 130130 100100 100100 110110 100120 100100 120120 110130 100110 110130 100110 130130 100120 100100 100120 000000 120120 100110 120120 100120 110120 100100 110110 100120 130130 130130 110110 100110 110110 100120 130130 110110 000000 100100 110130 100100 110110 110110 110110 100100 130130 130130 110120 100100 130130 110110 100100 110110 120120 100100 100100 110110 110130 110130 110120 110110 100130 110110 120120 100100 100100 100120 100100 100110 100130 120120 100110 110110 130130 100100 120120 100100 120120 100100 130130 100100 100100 100110 100100 130130 130130 130130 130130 130130 110110 100100 100100 110110 100100 110130 100110 100100 110110 130130 120120 110130 110110 130130 130130 110110 100100 120120 120130 120120 110110 130130 100120 110110 110110 100120 130130 110110 130130 100100 110130 000000 110110 100100 100100 000000 110110 110110 000000 120120 120120 110120 120120 100120 120120 120120 100130 100120 120120 100100 110130 110110 100100 130130 110130 100130 120120 130130 130130 130130 110110 110130 100100 100100 100100 130130 100100 110110 110110 110120 110110 100120 100120 100120 130130 120120 120120 120120 120120 130130 110110 000000 110120 100100 130130 110130 130130 110110 130130 130130 130130 100130 110120 130130 130130 110110 110110 110130 130130 130130 130130 100100 110110 110120 110110 130130 000000 100100 130130 110130 000000 100100 100130 120120 120120 000000 120120 130130 110110 100100 120120 110120 100130 000000 130130 100100 110110 130130 110110 110110 100120 110110 110110 100100 130130 100100 000000 110120 110110 130130 130130 100100 120120 100100 130130 100130 130130 120120 120130 130130 130130 110110 120120 100100 130130 120120 100120 100100 110110 110120 110130 120120 000000 110110 100100 000000 110110 100100 130130 100120 100110 130130 130130 130130 130130 100100 120120 110130 120120 110110 130130 100100 100110 100130 110130 120120 120120 130130 120130 120120 100110 120130 110130 130130 100130 100100 000000 120120 110110 110110 130130 100120 110120 100100 100120 110110 120120 110110 110110 100120 110110 110110 100120 110130 100120 110110 130130 100110 130130 130130 110110 100120 110110 130130 100100 130130 110110 120120 100120 100120 100100 100110 120120 120120 110110 110110 110110 120120 100110 000000 100100 110130 130130 110130 100110 120130 130130 130130 100100 110130 110120 110110 100100 110120 130130 130130 110120 100120 100100 110110 110110 120120 120120 110110 120120 120120 130130 100100 100100 110110 100110 100100 100100 100100 110110 100120 110120 120120 110120 100100 130130 100100 100100 100100 130130 100100 130130 100100 100100 120120 120120 110110 100100 110110 120120 100100 110120 130130 110110 100100 110110 100100 100100 100100 100100 100110 130130 120120 100100 100100 110110 130130 110130 100100 100100 110110 100100 120120 120120 120120 100110 100130 120120 130130 100100 130130 100100 110110 120120 110110 110110 100100 100130 130130 130130 100120 120120 130130 100120 130130 100110 120120 100110 100100 100100 100120 120120 110110 110110 100120 110130 120120 000000 110110 130130 120130 130130 120120 100100 120130 110130 120120 120130 130130 110110 100100 110130 110110 100100 100100 120120 130130 100110 100120 110110 130130 130130 100130 120120 130130 100100 110120 110110 100120 130130 000000 110130 110110 110110 130130 130130 130130 100100 110110 130130 120120 100110 110130 130130 110130 100100 120120 100130 100100 100130 110120 130130 130130 000000 120120 100110 100100 130130 130130 120130 100100 110130 100100 110110 110110 100100 100100 120120 110110 100100 120120 100120 130130 100120 130130 100110 110110 110110 120120 130130 130130 120130 120120 110110 100100 110110 100130 120120 110110 100100 130130 110110 110110 130130 130130 130130 110130 100100 100110 110130 100100 110120 100100 130130 100110 100100 120120 100100 110110 110110 120120 110110 100100 100130 120120 110130 130130 120130 120120 000000 130130 110130 110110 130130 100120 100110 130130 110110 130130 110110 120120 110130 110110 110130 100110 110110 100130 100100 100100 100100 100100 120120 110110 110110 000000 110110 000000 100100 100120 110120 100120 100100 120120 130130 000000 000000 110110 000000 130130 100100 110130 100130 110110 110130 130130 110110 130130 130130 120120 110110 120120 100100 120120 100120 100120 100130 110110 100120 100120 100110 130130 100100 110110 100110 110110 110120 120120 110110 100120 130130 100100 100100 120120 120120 100110 110110 100120 100110 110120 110110 110110 130130 100120 110110 130130 110110 130130 120120 110110 110130 110110 110110 100100 120120 110110 100110 100100 130130 100130 120120 130130 100100 100100 000000 100100 120120 100100 110110 100100 120120 100100 120120 100120 100120 100100 120120 120120 120120 110130 110110 100100 110130 120120 130130 110110 100100 110110 110110 120120 110130 110110 100120 100110 100100 110110 100100 100100 110110 100120 110110 110110 100110 100100 110110 120120 130130 100100 110110 110110 100120 110110 110130 100120 130130 110120 000000 130130 130130 110110 100100 100110 100110 110110 120120 100120 130130 120120 100130 110110 110110 100120 130130 110130 110130 130130 110110 100120 110110 110120 100100 130130 100100 120130 100130 100100 110120 110120 120120 110130 130130 100130 110130 110130 100120 110130 110120 120120 120120 110110 100100 120120 120120 130130 120130 110130 110110 100100 000000 100120 120120 000000 100100 100100 100100 110120 100120 130130 100130 130130 100100 100100 110130 120120 130130 110110 100100 110110 100100 100130 110130 110110 120120 110130 100100 110110 100110 100110 110130 130130 100100 100110 100100 100130 100100 100100 110130 120120 130130 100100 110110 000000 110120 110120 110130 110110 100110 100100 100110 100100 000000 110110 130130 100120 110130 110110 100100 120120 110130 100100 100100 110110 120120 130130 100120 120120 100100 110130 110130 100100 130130 100130 100100 120120 130130 120120 100110 110110 100100 110110 120120 100110 100130 110110 120120 100100 120120 120120 100120 100100 100100 120120 120120 110110 100130 000000 120130 110120 120120 100100 120120 110110 110130 110110 110110 120120 110120 100130 110130 110130 100100 120120 100110 120120 110130 120120 130130 120120 100130 120120 110110 110110 100100 100100 100120 120120 100100 120120 120120 110130 110110 100100 130130 100110 100120 100110 100100 110110 120130 100110 110110 100100 100120 100120 130130 000000 100120 100100 120120 100100 120120 100120 130130 100100 120120 110130 130130 120120 130130 130130 110130 100100 110110 110110 130130 100100 100120 110130 110110 100110 100110 100100 110110 100110 110110 110110 100110 100120 100110 100100 120120 120120 130130 120120 120130 110110 120120 110120 110120 120120 110130 100100 120120 100120 100100 100100 100100 100120 100100 100130 110130 000000 100100 120120 110110 120120 110110 100100 100120 100100 100120 100100 130130 120130 130130 100100 100100 100120 110130 120130 130130 100100 100110 120120 000000 100100 100110 000000 110110 110110 100110 130130 110110 110110 110110 110130 110110 130130 100120 110110 110110 100110 100100 120120 100130 130130 110110 110130 120120 130130 000000 110120 100120 110110 130130 110130 130130 130130 120120 100120 120120 110130 110110 100120 130130 110110 130130 100120 130130 100100 110110 130130 110110 110130 130130 120120 100100 110110 120120 110130 100100 110110 110130 110110 100110 130130 000000 100120 120120 110130 100110 100110 100100 120120 120120 120120 130130 110110 120120 110130 110130 000000 100120 120120 120120 120120 110110 110130 110110 100110 100100 130130 100110 110130 110110 110110 110110 100120 130130 100110 100120 110110 100100 100100 130130 110110 120120 110120 130130 130130 110130 130130 130130 100100 130130 100100 100100 120120 130130 100100 130130 100110 100100 130130 120120 100130 120120 100100 110110 000000 100120 130130 100100 100130 100100 100100 120120 100100 110110 130130 100110 130130 120120 120120 100100 120120 100120 120120 100100 130130 100100 110130 110110 110110 100120 130130 120130 110110 120120 100110 100100 110110 100100 110110 100110 100120 130130 100100 110110 120120 000000 000000 120120 100100 100100 100110 110130 120120 120120 130130 130130 120120 130130 000000 110110 000000 130130 110110 100100 110130 110110 100100 120130 100120 100100 120120 120120 100120 110110 100130 100100 100110 130130 110110 100100 120120 110110 100120 120120 100110 100120 110110 100120 110130 000000 130130 130130 120120 110130 110110 110130 110110 130130 120120 120120 130130 110130 110110 110130 100100 100100 120120 000000 110110 130130 110110 100130 110120 110130 100110 100100 100110 120120 100130 130130 130130 110110 120120 100100 110110 130130 110130 100100 130130 100120 110110 100100 100110 110110 110130 130130 100100 110110 000000 110110 100100 130130 130130 130130 110110 110120 110130 130130 100100 100110 100130 130130 130130 130130 110110 000000 100120 120130 130130 110120 130130 100100 130130 130130 130130 130130 110110 100100 100100 130130 100110 100100 110110 100120 100100 100110 100100 100100 110130 000000 110130 120120 130130 130130 110120 120120 130130 120120 110120 130130 100130 100100 110130 100130 110120 110120 100100 100100 100100 130130 130130 100100 120120 100120 100110 110130 130130 110110 100100 110130 130130 100100 100120 130130 130130 120120 120120 100100 130130 120120 000000 100130 120120 120120 130130 120120 120120 100110 110130 110110 130130 110120 110110 120120 120120 120120 110130 130130 120120 100100 110110 130130 120120 130130 110110 120120 110110 110130 120120 100100 100120 100100 100100 110110 100100 100100 110110 120120 100110 110130 000000 100120 110110 110110 100100 100110 100120 100110 130130 110110 000000 100100 130130 110110 110110 110110 130130 130130 110130 100100 130130 100130 100100 120130 120120 130130 110130 100100 130130 110110 130130 100120 110120 100120 100110 100100 120120 000000 120120 120120 100100 130130 130130 110110 100130 000000 100100 100110 120120 130130 000000 100100 110110 100120 110130 120120 120120 120120 130130 120120 110130 110130 110110 130130 130130 110110 110110 100130 100130 110110 120120 110110 100110 100100 110120 130130 130130 130130 130130 100110 100110 120120 100100 120120 100130 130130 110110 110130 110110 130130 120120 100100 120120 110130 120120 100100 130130 110110 110110 130130 130130 130130 130130 110110 120120 130130 110110 120120 100100 110110 130130 120120 120120 000000 130130 100110 100110 100120 110110 130130 120120 100120 130130 110110 100120 000000 120120 130130 110110 120120 100100 100110 110110 120120 100110 110110 100120 100120 130130 110120 100100 120120 110110 120120 110110 130130 110110 130130 120120 110130 110110 120120 110110 110110 100100 110110 120120 110130 130130 110110
HF289, 100110 110110 120120 100120 100100 100120 100100 110110 100120 110130 100100 100100 120120 120120 110110 110110 000000 110110 100120 110110 100130 110120 100100 110110 120120 110110 130130 120120 120120 100110 110110 100110 110110 110110 100110 130130 110130 130130 110110 100100 100120 100100 100100 110130 120120 130130 120120 100100 130130 100100 130130 100130 100100 110110 100100 130130 110110 100100 110110 110110 120120 110110 110110 100100 130130 110120 100110 120130 130130 000000 110110 110120 110130 110130 130130 120120 100110 110110 100100 100100 120120 100100 120120 100120 100100 100100 130130 110130 110110 120120 100110 110110 100130 100100 100100 110130 120120 130130 110120 100120 130130 110120 100100 120120 110110 100100 110130 100120 120120 100100 100100 130130 110110 120120 120120 100120 110110 100110 130130 130130 130130 110110 110110 120120 120120 100120 100100 100100 110110 100130 130130 130130 120120 120120 110130 130130 100100 120120 100110 120120 120120 110120 100100 100100 100120 110110 100120 120120 120120 120120 000000 130130 120120 100120 100100 100100 100100 100100 110110 100120 100110 110130 110130 000000 120120 100100 110130 130130 130130 120120 100120 130130 120120 100120 110130 110110 100100 100100 100100 110110 100100 110130 100100 130130 100110 110110 130130 130130 100100 130130 110110 110110 130130 120120 100110 110110 130130 130130 120120 110110 110130 130130 110110 100120 110110 110110 110130 130130 120120 110110 110120 100100 110110 110110 130130 000000 130130 120120 130130 120120 110110 100120 100100 120120 100100 110130 100100 120120 120120 130130 110110 100100 100120 110110 120120 130130 120130 130130 120120 110130 130130 110130 100100 120130 110110 110120 120120 100100 110110 120120 120120 100100 110110 120120 000000 130130 100100 100100 130130 130130 100100 120120 100120 130130 100130 110130 120120 110110 130130 110110 110110 110120 100100 130130 100100 100120 120120 100100 120120 130130 110110 130130 100100 130130 110120 100130 110110 110110 120120 130130 110120 110120 110110 100100 100100 100110 130130 110130 100100 000000 110110 110110 110110 120120 120120 110110 100110 120120 100120 110110 110110 120120 130130 110130 110120 110110 120120 130130 100130 120120 110110 100130 110130 120120 110110 110130 100100 110110 100100 110120 110120 110110 110110 100100 120120 110110 120120 100100 110110 100100 100100 120130 100110 100100 100100 120120 110130 130130 110120 120120 110110 130130 120120 110130 110110 100120 100130 120120 110110 100120 100110 120120 110120 100100 130130 110110 100130 100100 130130 130130 100130 110120 120120 110130 120120 100100 130130 130130 130130 100120 120120 120120 110130 100100 100100 130130 120120 110130 130130 130130 120130 110110 100130 110130 000000 100100 130130 120120 100100 100100 100130 130130 130130 100130 130130 100120 130130 100100 120120 100100 110110 100120 100120 120120 000000 100100 110130 130130 100110 120120 130130 110130 100100 100100 110110 100120 100110 120120 130130 100110 100100 100120 110130 130130 130130 120120 100120 100100 110130 100100 120120 110110 120130 100110 100100 100100 100100 100100 100110 100100 130130 110110 130130 100120 130130 130130 110110 120130 110130 130130 100120 130130 110110 100100 100100 110130 120120 110110 100100 120120 100120 130130 100110 120120 130130 120120 100130 110120 100100 120120 110110 130130 110110 000000 100120 130130 100100 110110 100100 130130 120120 120120 000000 130130 110110 130130 130130 110110 130130 110130 110130 100120 120120 110110 110130 100100 100110 100130 110130 000000 100100 100120 100100 110110 110110 120130 110110 130130 120120 120120 110110 110110 000000 100120 120120 130130 110110 100120 130130 110110 100100 110110 130130 100100 110110 100130 120120 120120 100120 120130 110130 110120 100100 110130 120120 110130 120120 110130 110110 000000 120120 110130 100100 100100 100110 100120 100100 110110 120120 130130 100100 130130 130130 130130 110110 120120 120120 130130 110110 100100 100100 110110 100120 120120 100120 100120 120120 110110 100100 130130 100100 100100 120120 130130 130130 110130 100100 120120 110120 100100 110130 110110 110110 100130 000000 100130 120120 130130 110130 110110 100100 100110 110120 120120 120120 100100 110130 100100 130130 100100 130130 110110 130130 130130 110110 120120 110110 120130 100120 100100 110110 120120 120120 130130 130130 130130 120120 130130 100100 130130 130130 130130 110130 100100 100100 100100 120130 100130 110110 000000 110110 100120 100100 120130 110110 110110 110130 110110 100130 120120 100100 100120 100100 120120 110110 120120 100100 120120 100100 110110 100100 110130 120120 110110 100100 110130 100100 130130 110130 110110 100120 130130 100100 110110 110110 110110 100100 130130 130130 120120 100100 130130 110110 100100 110130 120120 130130 100100 110130 110130 110130 110120 130130 100100 100110 100120 100110 110110 120120 000000 110110 100100 110120 100100 110110 110110 110110 120120 100100 000000 100110 110110 110110 100100 100100 100100 130130 130130 110130 130130 130130 110110 120120 000000 110110 100120 110110 000000 100100 000000 130130 120120 110110 110130 130130 110130 110110 100100 120120 120120 120120 110110 130130 100120 110110 110110 100100 130130 100110 130130 120120 110130 110120 110110 100100 100100 120120 110110 110110 110110 120120 120120 110120 120120 100120 120120 100120 100100 100120 120120 100100 000000 110110 100100 110110 110130 100100 120120 130130 130130 130130 110110 110110 100100 100100 100100 130130 120120 110110 110110 110110 110110 100100 120120 100120 110130 100120 110120 100100 120120 130130 110110 100100 110120 100100 130130 130130 130130 100100 130130 110130 130130 130130 000000 130130 130130 110110 110120 110130 130130 120120 130130 100100 110110 120120 110130 130130 000000 100100 130130 110110 110110 100100 130130 120120 120120 110130 120120 100130 110130 100130 120120 110110 100130 110110 100130 100110 100110 130130 110110 110110 120120 000000 110110 100100 110130 100100 110110 120120 110130 130130 130130 120120 100100 100100 130130 130130 100130 120120 120130 110130 130130 110130 120120 120120 130130 120120 100120 100110 110110 120120 110130 120120 100110 110110 120120 110110 000000 100100 130130 100100 100100 130130 110130 110110 130130 100120 120120 130130 120130 110110 130130 100100 100110 130130 110130 100120 120130 130130 120130 120120 100110 130130 110110 130130 100100 110110 120130 100120 120120 110110 110110 120120 120120 100120 100100 110110 100120 110110 110110 100100 110130 110110 100100 110130 120120 110110 120130 100110 000000 130130 110110 100100 110110 130130 100100 130130 110110 120120 120120 120120 100130 100110 100120 120120 110110 110110 110110 120120 110110 130130 100100 130130 100100 110130 100110 120130 130130 130130 100100 130130 110120 110110 100100 110120 130130 130130 110120 100120 100130 110110 110110 100120 120120 110110 100100 120120 130130 100110 100120 110130 100110 100100 100100 100100 110120 100120 120120 120120 120120 100120 130130 120120 100100 100100 130130 100100 130130 100100 100110 100120 120120 110110 100100 110120 120120 100100 110110 130130 110130 100130 110120 100100 100110 100100 100100 100110 110130 120120 100100 100110 110110 130130 110110 100100 100100 110120 100100 120120 100120 100100 110110 130130 100120 000000 100100 130130 100100 110110 120120 110110 110110 100100 130130 120120 130130 100120 110120 130130 100120 130130 100100 120120 100110 120120 100100 120120 120120 100110 100110 120120 130130 110120 100130 110110 130130 120130 130130 120120 100100 130130 110110 120120 120130 110130 110120 100100 110130 110110 100100 100100 100120 130130 100100 100100 110110 110130 130130 130130 000000 110130 100100 110120 110130 120120 130130 110110 110130 110110 130130 130130 120130 110130 100100 110110 130130 000000 100100 110110 130130 110110 100130 120120 100100 100110 100130 120120 130130 130130 100110 120120 100100 100100 130130 110130 120120 100100 110130 100100 110110 110110 100100 100100 120120 110110 100100 120120 120120 130130 100100 130130 110110 110110 110110 110110 130130 130130 120120 120120 110110 100120 100110 130130 100100 110110 100100 130130 110110 110110 110130 110130 130130 110130 100120 100110 110110 100100 120120 100110 110130 100110 100100 100100 100100 110110 100110 120120 110110 100120 130130 100120 110130 130130 130130 120120 130130 130130 110130 110110 130130 100100 100100 130130 110110 130130 110110 100120 130130 110130 130130 100110 110120 130130 100100 100100 100100 100100 100120 110130 100110 100120 110110 110130 100110 100120 110120 120120 100100 100120 130130 120120 120120 130130 120120 100130 000000 110110 130130 110110 130130 000000 100110 130130 130130 120120 110120 120120 120120 120120 120120 100120 130130 110110 100100 100120 110110 130130 100100 110110 100110 110110 110120 120120 110110 120120 130130 100100 100100 120120 120120 100100 110110 120120 110110 110120 110110 110120 100130 120120 100110 110130 110110 130130 120120 110110 110130 100110 110110 000000 120120 110110 110110 100100 110130 100130 120120 130130 100100 100100 100100 100100 120120 130130 110110 100100 120120 100100 120120 120120 120120 100100 120120 120120 120120 130130 110110 100100 130130 100120 130130 100110 100100 100110 110130 100120 130130 110110 100120 110110 100100 110130 100100 100130 110110 100120 100110 100110 110110 100100 110110 120120 130130 000000 110130 130130 100120 120120 130130 100100 130130 110120 100110 130130 130130 110110 100100 100110 100100 110110 120120 100120 130130 120120 100130 110110 110110 100120 130130 130130 130130 130130 110110 120120 130130 120120 100100 130130 100100 120130 100130 100100 120120 120120 110110 110130 100100 100100 110130 110110 100120 110110 110110 120120 120120 110110 100100 000000 120120 130130 120120 110110 110110 100100 130130 100100 120120 130130 100120 100120 100100 110120 100120 130130 130130 110130 100100 100100 130130 120120 110130 110110 120120 110110 110110 130130 110110 110110 120120 110110 100100 130130 100100 100110 130130 130130 120120 100100 100100 130130 100100 100100 130130 120120 130130 100100 110110 130130 110120 110120 110110 110130 110110 100100 100100 100100 120120 110130 130130 100100 110130 100110 100120 120120 110110 100100 100100 110110 120120 130130 120120 120120 100110 110130 130130 100100 100100 100130 130130 100120 130130 120120 100100 110110 100100 100110 120120 100100 100130 110110 120120 100100 110120 120120 100120 100100 100100 120120 120120 110110 130130 130130 120120 120120 120120 100100 120120 110110 110110 110110 100110 110120 110110 100130 110110 000000 100100 120120 100100 120120 130130 120120 130130 120120 130130 120120 110130 130130 120120 100100 120120 120120 100100 120120 120120 110130 110110 100100 120130 100100 100100 100110 100100 100110 120130 100100 110110 100100 120120 100120 130130 110110 100100 110110 120120 100110 120120 120120 130130 100100 120120 130130 120130 120120 100130 110110 110110 100100 110110 110110 110110 100100 100100 110110 130130 100100 100110 100100 130130 100100 110110 110110 100100 100100 100110 100100 100120 120120 130130 120120 120130 110110 120130 120120 120120 120120 110130 100110 120120 100120 100100 100100 100130 120120 000000 130130 130130 110120 100100 120120 110130 120120 130130 100100 100100 100100 120120 100100 110110 120130 130130 130130 100130 100120 110130 130130 100100 100110 100110 120120 000000 100130 100110 100100 110110 110110 100100 110130 100110 110110 000000 110130 110130 110130 120120 110110 110120 110110 100100 120120 130130 130130 110130 110130 120130 120130 130130 120120 100100 110130 120130 110130 130130 130130 100120 100120 120120 130130 110110 100100 130130 100110 100130 100120 130130 100130 120120 130130 110130 110110 110130 120120 100100 100110 120120 130130 100100 110110 110130 110110 110110 110110 100120 100120 120120 130130 100100 100100 100100 120120 100120 120120 130130 100110 120120 130130 130130 120120 100100 120120 120120 120120 110130 110110 110110 100110 100110 130130 110110 110130 110110 110110 110110 100100 110130 100100 100120 110110 120120 100100 130130 110110 100100 110120 130130 130130 110110 130130 130130 100120 130130 100100 130130 120120 130130 100100 110130 110110 100100 130130 120120 100100 120120 100100 110110 110130 100120 130130 100100 130130 100100 100100 110110 100100 110120 110130 100110 130130 120120 120120 100110 120120 120120 120130 100100 130130 100100 110130 110110 110110 120120 100130 130130 110110 120120 100100 100100 110110 100100 110110 100110 100100 120130 100120 110110 120120 120120 130130 120120 100100 100100 100100 130130 120120 120120 130130 130130 120120 130130 110120 110110 100130 100130 110130 100100 130130 110110 100100 120120 100100 100100 130130 100120 100100 130130 100130 100100 110110 130130 110110 100100 120120 110110 120120 120120 100110 100120 110110 120120 130130 130130 110110 130130 100100 110130 110110 110130 110110 130130 120120 110110 130130 130130 110110 110130 100100 100120 120120 120120 110110 130130 110130 130130 120120 130130 110110 100100 100110 100120 100100 130130 130130 110110 100120 120120 000000 130130 110130 100110 120120 100120 110110 100100 100110 100110 130130 110130 100130 110110 130130 110110 100100 110130 130130 130130 110110 110110 110130 130130 100100 100100 100130 130130 100130 130130 110110 110110 120120 130130 130130 120120 130130 100130 130130 110130 130130 110110 110130 100100 100100 130130 100100 100130 110110 120120 100100 100100 100100 100100 110110 000000 130130 110120 120130 130130 120120 100120 130130 120120 120120 130130 100100 100120 110130 100130 120120 120120 100100 100100 100100 110110 110130 100100 110120 100100 100110 130130 100100 110130 100100 110130 130130 100100 100100 110130 130130 120120 100120 100100 110130 100100 110110 100130 120120 120120 130130 100120 120120 110110 000000 110110 130130 110120 110110 120120 120120 120120 130130 130130 100120 110110 110130 130130 000000 110110 110110 120120 110110 110130 120120 100100 100120 100120 100100 110130 100110 110110 110110 120120 100110 110130 110130 120120 110110 110110 100110 100110 120120 100110 130130 110110 130130 100100 000000 110110 110110 100110 110130 130130 130130 100120 130130 100130 100100 130130 100100 130130 130130 100110 130130 110110 110130 100100 120120 100100 100100 100130 110120 100100 110120 120120 100100 130130 110110 110110 100130 100100 100100 110110 120120 130130 120120 100100 110110 120120 110130 110120 120120 120120 130130 120120 130130 110110 110110 130130 130130 100100 120120 100100 130130 110110 120120 110130 100100 100110 110110 110130 110110 130130 100130 110110 100110 120120 100100 120120 100100 130130 110110 110130 110110 100100 120120 100100 110120 110110 120120 100100 110130 100100 110110 130130 110130 110130 130130 120120 000000 110130 110110 120120 100100 110110 130130 120130 100100 110110 100130 110110 110110 100100 110110 130130 110120 120120 110130 100110 100120 110110 120120 130130 110130 120120 100100 110110 000000 120120 100100 110110 100100 100120 100130 110120 100100 110120 130130 120120 110110 130130 000000 130130 120120 110130 110110 120120 110110 110110 100110 110110 120120 110110 130130 110130
HF290, 110110 100110 120120 100120 100100 100120 100100 110110 100100 130130 100120 120120 120120 120120 110130 110120 110130 110110 120120 110110 100130 120120 100100 110130 100120 110110 130130 120120 100100 000000 110110 110110 110120 110110 100100 000000 110110 130130 110110 100100 120120 100110 100100 110130 100100 110130 120120 100100 130130 100100 110110 100130 100100 100100 110110 100130 110110 100100 110110 130130 110110 110110 110110 100100 130130 110120 110110 120130 100100 100130 100110 110110 110130 110130 130130 110120 100100 130130 100110 100120 110110 100100 120120 120120 100100 100100 130130 110130 110110 120120 110110 110110 130130 100100 100110 130130 100120 130130 110120 100120 000000 110110 000000 000000 110110 100120 110130 120120 100120 100100 100120 130130 130130 120120 110120 100120 110110 110110 130130 130130 120120 110130 110110 120120 120120 120120 100100 100110 110110 100130 130130 110130 120120 120120 110110 110130 100100 120120 110110 120120 120120 120120 100100 100100 100120 110110 100120 120120 110120 120120 000000 110130 100120 120120 100100 100100 100110 100120 100110 100100 110110 110130 110110 110130 120120 100100 110130 130130 120130 120120 120120 130130 100100 120120 110110 110110 100120 100100 100100 110130 100100 130130 100100 130130 100100 130130 130130 100130 100130 130130 110110 110110 130130 120120 100100 110120 000000 110110 100120 000000 130130 130130 100110 100120 110110 110110 110110 100130 120120 110110 110110 100120 000000 110110 130130 110110 110130 110120 130130 120120 110110 100100 000000 120120 100110 110130 100100 120120 110120 000000 000000 100100 100120 110110 120120 130130 130130 130130 120120 110130 130130 130130 100100 120120 110110 120120 130130 100100 110110 100120 120120 100110 110130 000000 120120 110130 100100 100100 000000 130130 100100 120120 120120 000000 130130 110130 000000 110110 130130 110110 110130 110110 130130 130130 120120 120120 100120 100100 000000 100130 130130 100130 100100 110130 110110 100130 110110 110110 120130 110130 110120 110120 110120 000000 100100 100110 100100 130130 100100 110130 120120 110120 100110 120120 120120 100110 110110 120120 120120 000000 110110 100120 110130 130130 120120 110110 120120 130130 100100 120120 110110 100130 110110 120120 110130 110110 100100 110110 000000 110120 110110 110110 130130 100120 120120 110110 100120 100100 110130 100110 100100 120130 100110 100100 100100 100120 130130 130130 110120 100120 110110 130130 120130 130130 110110 100120 130130 120120 110110 120120 110110 120120 120120 100100 120120 110110 100100 100100 110130 130130 130130 120120 120120 110110 120120 100100 130130 130130 130130 100100 110110 120120 110130 100100 130130 100130 120120 130130 130130 130130 120130 110110 130130 110110 100120 100120 110130 120120 100100 100100 100130 130130 110130 100130 100130 100100 100130 100120 120120 100100 110120 100100 100120 120120 120120 100100 110130 100130 110110 120120 100130 110110 100120 110110 110110 100100 110110 120120 130130 100110 100100 100120 110110 130130 100130 120120 100120 100100 110130 100100 120120 110110 120130 100110 100100 100100 100120 100100 110110 100100 110130 100110 110130 120120 130130 100100 130130 120120 130130 130130 100120 130130 110110 100110 100100 110110 100120 130130 100110 100100 100100 110130 100100 100120 100130 120120 130130 110110 100100 100120 110120 000000 110110 120120 100120 130130 100130 110110 100110 110130 100120 120120 130130 000000 100110 130130 130130 110110 130130 130130 130130 100100 120120 110110 110130 100100 100100 100130 110110 100120 000000 120120 100100 110110 110110 130130 110120 130130 120120 120120 110120 110110 120120 120120 120120 130130 110120 100120 110130 110110 100100 100110 110130 100100 110130 130130 120120 120120 100100 130130 110130 110110 100100 110130 120120 130130 120120 130130 100100 000000 100120 130130 100100 100100 110110 100120 100120 110110 120120 130130 100110 100130 110130 110110 110110 120120 120120 130130 110110 100110 100110 100100 120120 120120 120120 100100 120120 110110 100100 110130 100100 100110 120120 130130 130130 110110 100120 120120 110120 100100 130130 110110 110110 100130 100110 100130 100120 110130 110110 110110 100100 100110 120120 120120 100120 100130 110130 100100 120130 100100 110130 110110 130130 130130 100100 120120 110110 120130 100100 120120 110130 120120 120120 110130 130130 130130 120120 130130 100100 130130 110130 130130 110130 100100 100120 100100 120120 130130 100100 100100 110110 120120 100100 120120 110110 100100 000000 110110 130130 100120 100100 100120 100100 120120 110110 120120 120120 110120 100100 110110 100100 130130 120130 110110 100110 110110 100120 100130 110130 110130 100120 130130 100100 110110 110110 110110 100100 130130 130130 110120 100120 130130 110110 110110 130130 120120 130130 100100 110110 130130 110110 110110 110110 100100 100110 120120 110110 110110 120120 100130 110110 100100 120120 100110 110130 110110 100110 120120 100100 120120 100100 130130 100100 100100 100100 100100 130130 130130 130130 130130 110130 110110 100120 100100 100110 100120 130130 100100 100100 110110 130130 120120 110110 110110 130130 110130 100110 100130 120120 120120 120120 110120 130130 120120 130130 110110 100100 130130 100100 130130 100100 110130 110110 110110 100100 100100 120130 110110 110110 110110 120120 120120 000000 120120 100120 120120 120120 130130 100100 120120 100120 110110 110110 100100 130130 130130 100100 100100 130130 130130 110130 110110 110110 100100 100130 100100 130130 000000 110110 110110 110110 110110 000000 100120 100100 130130 120120 120120 100120 120120 130130 110110 100120 110120 100100 130130 110130 130130 100100 100100 110110 130130 100130 120120 130130 130130 110110 120120 130130 130130 130130 110130 100100 100110 110120 110110 130130 100110 100100 130130 110130 110110 100100 130130 100120 130130 000000 120120 130130 110110 100100 120120 110110 130130 110110 100130 100100 110110 130130 110110 110110 100100 110130 110110 100100 130130 100110 110110 110120 110110 130130 130130 000000 100100 100120 130130 100130 130130 110120 130130 130130 130130 110110 120120 120120 130130 120120 100100 110110 110110 110120 130130 130130 110110 110130 100120 110110 110130 100100 130130 100100 100110 130130 110110 110110 130130 100120 120120 110110 120130 110110 130130 100100 100110 100100 110110 120120 000000 130130 120120 120120 110110 120130 110110 130130 100100 100110 120130 120120 110110 110110 110130 100120 120120 100120 100100 110110 100100 110110 110110 100100 110110 110110 100120 110130 120120 110110 120130 100100 130130 130130 110120 120120 110120 130130 100100 110130 110130 120120 120120 120120 100100 110110 120120 110120 100110 110110 110110 120120 100110 120130 100100 110130 130130 110110 100100 130130 130130 130130 000000 130130 110120 110110 100100 110110 130130 110130 110120 100100 100100 110110 110110 120120 120120 110110 100120 100120 130130 100110 100120 110130 100100 100110 100100 100110 120120 100120 120120 100120 120120 100120 100130 100120 100100 100100 130130 100130 130130 100100 100110 120120 110120 110130 100120 000000 120120 100100 110110 130130 110130 130130 110110 100120 100100 100100 100100 100110 110110 120120 100100 100100 110110 130130 110110 100110 100100 120120 100100 100120 100100 120120 110110 130130 000000 110130 100100 130130 100100 110110 120120 110110 100110 100110 130130 120120 110130 100120 110110 100130 100120 130130 110110 120120 110110 120120 100110 100120 120120 100110 100110 120120 130130 110120 100100 110110 130130 120120 120130 110120 100100 130130 110110 110120 130130 110110 000000 100110 110130 110110 100100 100100 000000 000000 100100 100100 110110 110110 130130 100130 130130 000000 100120 120120 130130 120120 130130 110110 130130 110110 130130 110130 130130 110130 100100 120120 000000 120120 100110 110110 130130 110110 130130 120120 100100 100100 100130 120120 130130 130130 110110 120120 100110 130130 130130 110130 120130 100120 110130 100100 110110 110110 100110 100100 100120 110110 100100 120120 120120 130130 100100 110110 110110 110110 110110 120120 130130 130130 120120 120120 110110 100100 110110 130130 100120 110110 100100 130130 110110 100110 110130 110130 110130 110130 100120 110110 130130 100100 110120 100100 130130 000000 100100 120120 100100 110110 110110 120120 000000 100100 130130 100100 110130 130130 130130 120120 130130 120130 110130 110110 130130 100120 100100 110130 110110 120120 110130 120120 130130 110110 130130 110110 110120 130130 100100 100130 100110 100100 100100 110110 110110 100100 110110 110130 110110 100120 110120 120120 100100 100120 110130 000000 120120 110130 120120 100130 000000 110130 100100 110110 110130 110130 000000 130130 110110 120120 110120 120120 100120 120120 100120 100120 130130 110110 100100 100120 110110 130130 100100 110110 100100 110110 110120 100100 110110 120120 130130 100100 100100 100120 100120 100110 110110 120120 110110 120120 110110 110110 100130 100100 100110 110130 110110 130130 120120 110110 130130 110110 110110 100110 120120 110110 110110 100100 130130 100100 120120 130130 100100 100100 000000 100100 100120 130130 110110 100100 120120 100100 120120 120120 100120 100120 120120 120120 120120 130130 110120 100100 130130 120120 130130 110110 100100 100100 110130 120120 110130 110110 100100 100100 100100 110130 110110 100100 110110 100100 110110 110110 100100 100100 110110 120120 130130 100100 110110 110110 100120 000000 130130 100100 130130 120120 100110 130130 130130 110110 130130 100110 110110 110110 120120 100120 130130 100120 100130 110130 110110 100120 130130 110130 130130 130130 110110 100120 110130 120120 100100 130130 100110 120120 100130 100120 110110 110120 120120 110130 130130 100100 110130 110110 100120 110110 120120 120120 120120 110110 100100 120120 100120 130130 120120 110130 110110 100100 130130 100100 120120 130130 100100 100100 100120 110120 100120 130130 130130 110130 100100 000000 110130 120120 130130 130130 120120 110110 100100 000000 130130 110110 100120 110130 100110 110110 100100 100110 130130 130130 100120 100110 100120 130130 100100 100100 110110 120120 100130 100130 110130 130130 110110 110110 130130 110110 110110 100120 110110 100120 120120 110130 130130 100100 110110 100100 100100 120120 110130 100100 100100 110110 120120 110130 120120 100120 100110 130130 130130 100100 130130 100130 100100 100100 130130 120120 100110 110110 100100 110110 120120 110110 130130 110120 000000 100120 110110 120120 100100 100100 100100 120120 100120 100110 100130 130130 120130 120120 120120 100100 120120 110110 110130 110110 110110 120120 110120 130130 000000 110130 100100 120120 100100 100120 130130 120120 130130 120120 130130 120120 110110 110110 000000 100120 120120 120120 100130 100120 100120 110110 100110 100100 130130 110110 100120 100110 100100 100110 130130 100110 110110 100100 120120 100100 110130 110110 100120 100110 110120 100100 120120 100120 130130 100100 120120 110130 120120 120120 130130 110130 110130 100100 110110 110110 110130 100100 100120 110110 130130 100110 100110 100100 110110 100100 110110 110110 100100 100100 100110 100100 120120 120120 130130 120120 130130 100100 120120 110120 110120 000000 110130 100100 120120 100100 100100 100120 100100 120120 100100 100100 130130 120120 100130 120120 130130 120130 000000 100100 100120 100120 120120 100100 130130 130130 130130 000000 100100 100120 110130 120130 100130 100100 110110 120120 120120 100100 100100 100130 110110 110110 100100 130130 110110 110110 110110 110110 110110 110110 000000 110110 110110 100110 100100 120120 100130 130130 110130 130130 120120 120120 130130 120120 100100 110130 130130 110130 130130 110130 120120 120120 120120 130130 110110 120120 110110 110110 130130 100100 130130 130130 110120 130130 110110 110130 110130 120120 100100 100110 100100 130130 100100 100110 110130 110110 110110 110110 120120 120120 000000 130130 100100 100100 100100 120120 100120 120120 130130 100110 120120 130130 130130 120120 100100 120120 120120 000000 110130 110110 110110 100100 100110 130130 110110 130130 110110 110110 110110 120120 130130 100100 120120 110130 120120 100100 130130 110110 100100 110110 130130 120120 110130 130130 130130 100100 130130 100100 100130 120120 130130 100100 110110 110110 100110 130130 120120 130130 120120 100120 100100 130130 120120 130130 100100 130130 100100 100100 120120 100100 120120 130130 100100 110130 100120 100120 110110 100120 100120 120130 100100 110110 100110 110110 110120 110110 000000 100130 130130 110130 120120 100100 100100 120120 100100 100110 100110 100100 130130 100100 110110 120120 120120 110130 120120 100100 100100 100110 110110 100120 120120 120120 130130 120120 130130 110110 110110 130130 100100 110110 100100 130130 110110 100100 120120 100120 100100 130130 100120 100100 110130 100100 100100 110110 100130 110110 100100 100120 110130 120120 100100 100100 100100 100110 100120 110110 130130 110110 130130 100120 110130 110130 130130 110110 100130 120120 120120 130130 130130 110110 130130 100100 100120 120120 120130 110110 130130 110130 100100 110110 130130 110110 100100 110110 100120 100100 130130 130130 110110 120120 100100 110110 130130 110110 100110 130130 100100 110110 100100 100110 100110 130130 130130 130130 100110 130130 110110 100100 130130 130130 130130 110110 110110 130130 130130 100100 100100 100130 110130 130130 110130 110110 110130 100120 120130 130130 110120 110130 100100 130130 130130 130130 110130 110110 100130 100100 130130 100100 100130 110130 100120 100100 110110 100100 100100 110110 120120 130130 120120 120130 110130 120120 000000 130130 120120 110120 130130 130130 100100 110110 100100 120120 120120 100100 100100 100100 110110 110130 100120 110120 100100 100110 110130 100130 110110 100120 130130 130130 100100 100120 110130 130130 120120 120120 100100 110130 100120 110110 100130 120120 120120 130130 100120 120120 100110 110110 110110 130130 120120 110110 100120 100100 120120 130130 130130 120120 100110 110110 130130 120120 110130 110110 120120 110110 110110 120120 100100 120120 100120 100100 000000 100100 000000 110110 120120 100110 110110 130130 120120 110110 110130 100110 110110 120120 100110 130130 110110 130130 100100 130130 110110 110130 110110 130130 100130 130130 100120 130130 100100 100110 130130 100120 130130 130130 100100 110130 110120 130130 100100 120120 100100 100110 100100 110120 100120 120120 120120 100130 130130 110110 110110 000000 100100 120120 100110 120130 130130 120130 100100 110110 120120 110130 120120 120120 120120 130130 120120 110130 110130 110110 100130 110130 110110 110110 000000 100130 110130 120120 110110 100100 100110 110120 130130 110130 130130 100130 110110 110110 120120 100100 120120 100100 130130 110110 110130 110110 130130 120120 100100 120120 130130 120120 100100 130130 000000 100110 100130 110130 130130 130130 120120 120120 130130 110110 120120 100100 000000 130130 120130 120120 110130 130130 100110 110110 100100 110110 130130 110120 120120 130130 110110 100120 110110 100100 100100 130130 120120 100100 100110 110110 120120 100100 110110 100100 100100 130130 110120 100100 110120 110110 000000 100110 130130 100110 130130 120120 130130 110110 120120 110110 110110 110110 110110 120120 110110 130130 110110
HF291, 110110 110110 120120 100120 100100 100100 100100 000000 100100 110130 100100 100100 130130 120120 110110 110110 110110 110120 120120 110110 130130 110110 100110 110110 120120 100110 130130 100120 100120 100110 110110 110110 110120 110110 110110 100100 110110 130130 110130 100100 100120 100100 100110 110130 120120 110130 120120 100100 110110 100100 110110 100100 100100 000000 100110 130130 110110 100100 110110 130130 120120 110110 110110 100100 130130 110120 100110 120130 130130 130130 110110 000000 130130 110130 100130 110110 100100 110110 100100 100100 120120 100100 120120 100120 100110 100100 100130 110130 100110 120120 100110 110110 130130 100100 100100 110130 120120 130130 110120 100100 130130 110110 100120 120120 110110 100100 000000 100120 100120 100100 100100 120130 110110 110110 110120 100120 110110 110110 000000 130130 120130 110130 110110 000000 100120 100100 100130 100110 100110 100130 130130 130130 120120 120120 110110 110110 100100 110110 110110 120120 120120 120120 100100 100120 100100 110110 100100 110120 120120 100100 110110 110130 100120 120120 100100 100110 100110 100120 100110 100100 110110 130130 110110 130130 100120 100100 110110 100130 130130 120120 120120 120120 100120 120120 110110 110110 100100 100100 000000 110110 100100 130130 100100 130130 100100 130130 000000 000000 100130 130130 110110 110110 110130 120120 100100 120120 130130 110130 100100 100110 110130 130130 100110 100120 100100 110110 110110 130130 120120 110110 110110 100100 110110 100110 130130 110110 130130 120120 110130 120120 110110 100100 100110 110120 100100 110110 100100 120120 110120 130130 120120 100100 120120 110110 120120 110130 120120 120120 120120 110110 130130 130130 100100 120130 110110 110110 130130 100100 110110 100120 000000 100110 110110 120120 120120 130130 100100 100100 130130 130130 100100 120120 100100 130130 100130 110110 120120 110130 000000 110110 110110 110110 100130 110130 100100 100120 120120 100100 100120 130130 110110 100130 100100 110130 120120 100130 110110 110110 120120 130130 110120 000000 110110 100130 120120 100110 100100 130130 120120 110130 110120 000000 110110 120120 120120 110110 100110 120120 120120 110110 110110 120120 130130 130130 120120 110110 120120 130130 100130 120120 110110 130130 110110 120120 110110 110130 100100 110130 100100 110110 110120 110110 110110 120120 110120 110110 100120 100100 130130 100100 100100 130130 100100 100100 100100 100100 000000 130130 110120 100120 110110 130130 120130 110110 110110 100120 000000 120120 110110 100120 100110 120120 120120 100100 120130 110110 100100 100100 110110 130130 130130 120120 120120 110130 120120 100100 130130 130130 120130 100120 120120 120120 110130 100100 100130 100100 120130 130130 130130 130130 130130 110110 100130 110110 100120 120120 130130 000000 100100 100100 100100 130130 110130 130130 130130 100100 130130 100100 120130 100100 110110 100100 100120 120120 120120 100100 110130 100130 100100 120120 100130 110130 100120 100110 110110 100100 110110 120120 110130 000000 100100 100120 110130 100130 100130 110120 120120 000000 130130 100100 120120 100110 120120 100110 100130 100100 100120 100100 100110 100130 110130 110110 130130 100120 100100 130130 110130 000000 000000 110130 120120 130130 110110 100100 100100 110110 120120 130130 110110 120120 100100 110130 100110 120120 100100 000000 130130 110110 100130 120120 110110 130130 110110 000000 100120 110130 100130 100110 100100 130130 100120 120120 110130 000000 110110 130130 130130 110130 120130 110130 130130 100100 120120 110110 110130 100100 100110 130130 110130 100120 100100 100100 100120 110120 130130 120130 110120 130130 120120 120120 120120 110110 000000 120120 120120 130130 110110 120120 000000 100110 100120 110110 110130 100100 110110 100130 120120 120120 100120 130130 110130 110120 100100 110130 120120 130130 000000 110130 100100 130130 120120 110130 100100 100120 000000 100100 100120 110110 120120 110130 100110 130130 110130 110110 110110 120120 120120 130130 110110 100100 100100 100110 100120 100120 000000 100100 120120 110130 100130 110130 100110 100100 120120 110130 130130 110110 100120 100120 120120 100100 130130 110110 000000 100130 110110 130130 120120 110130 110130 110110 100100 110110 120120 120120 120120 130130 130130 100100 130130 100100 110130 110130 130130 120130 000000 100120 100100 120130 100100 100120 110110 100120 130130 130130 130130 130130 100120 130130 100100 100130 110130 130130 130130 100120 120120 100100 120120 130130 100100 100100 110110 100100 100100 120120 110110 110110 110130 110110 100130 100120 100130 120120 100100 120120 110110 120120 100120 120120 100100 100110 120120 130130 120130 110130 100100 110110 100100 130130 110130 130130 100100 130130 100100 110110 110110 110110 100110 130130 130130 110120 120120 130130 100100 100110 000000 120120 130130 100100 110110 130130 130130 110120 110130 100100 100100 120120 100100 000000 100120 100130 100110 100130 120120 100110 110110 110130 100110 120120 100100 120120 100110 110130 100110 100100 100110 100100 130130 130130 130130 110130 110130 110110 100100 110110 110110 100120 110110 100100 100120 110110 130130 000000 110110 110110 130130 110130 110110 100130 120120 120130 120120 110110 130130 100120 110110 110110 100120 130130 100110 130130 100100 110130 110110 110110 100100 100100 130130 110110 110110 100110 120120 120120 110120 120120 120120 100100 100120 100100 120120 120120 100100 130130 110110 100100 130130 110130 100100 100120 110130 130130 130130 110110 110110 100100 100100 100100 130130 100100 110110 110110 110120 110110 100100 120120 120120 110110 120120 110120 100100 120120 130130 110110 100120 110110 100110 130130 130130 120130 110110 100100 130130 130130 100130 120120 100130 130130 100110 120120 130130 130130 130130 130130 100100 110110 120120 110110 110130 100100 100110 130130 110110 110110 100110 100130 100100 120120 000000 120120 100130 110130 100130 120120 110120 130130 110120 100100 100110 100110 130130 110110 110110 100120 110110 110110 100120 110130 100110 110110 120120 110110 130130 130130 120120 100100 100100 130130 130130 130130 120120 120130 130130 130130 110110 120120 100120 130130 100120 100100 110110 110110 120120 130130 120130 110110 110130 120120 110120 110110 100100 130130 100120 100110 130130 000000 000000 130130 100100 120120 110130 120130 110110 100130 100130 100110 100130 130130 120120 130130 130130 120120 120120 100100 130130 110110 130130 100130 100110 120120 100120 110110 110110 130130 100120 110120 100100 100120 110110 100120 110110 110110 100100 110130 110110 100100 130130 100100 110110 130130 100100 130130 130130 110120 100120 110120 130130 100100 130130 110110 120120 120120 000000 100100 110110 120120 110120 110110 110110 110110 100120 100100 120130 100100 130130 000000 110130 100100 120130 110130 100130 100100 000000 110110 110110 100100 110120 120130 110130 110120 120120 100100 110110 110110 120120 130130 110110 120120 120120 130130 100100 100120 110130 100110 100100 100100 100100 110120 100120 120120 120120 120120 100120 130130 120120 100100 100100 110130 130130 130130 100100 000000 120120 110110 110110 100120 110120 120120 100100 110120 100130 110110 100100 110120 100100 100100 100100 100100 100110 110110 120120 100100 100100 110110 120130 110130 100100 100100 110120 100130 100120 100100 120120 100110 130130 100120 110130 100100 130130 100100 110110 120120 110120 100110 100100 100130 120120 110110 120120 120120 130130 100100 130130 100110 120120 110110 120120 100100 120120 120120 100110 100110 120120 130130 110110 100100 110130 130130 000000 120130 120120 100100 000000 110110 120120 120130 130130 110120 100110 130130 120120 100110 100120 120120 000000 100110 100120 100110 110110 130130 130130 000000 110130 100120 110110 130130 120120 110130 110110 110130 110110 130130 130130 130130 110110 100100 110110 130130 120120 100100 110130 130130 110110 100130 120120 100130 100100 130130 120120 130130 130130 110110 120120 100110 100130 130130 130130 120120 100100 110130 100100 110110 110110 100100 100100 120120 110110 100100 120120 120120 110130 120120 110110 110110 100110 110110 110120 130130 130130 120120 120120 110110 100100 110110 130130 120120 000000 100100 130130 110120 000000 130130 110130 130130 130130 100120 100110 110110 100100 110110 100110 110130 100110 100100 120120 100120 110110 100100 120120 110110 000000 130130 120120 130130 130130 120130 110120 130130 120120 110130 110130 110130 000000 100100 130130 110110 120130 110130 100120 130130 110110 130130 100110 110110 100130 100100 100100 100100 100100 100100 110110 100100 100120 110110 130130 100100 100120 110110 120120 100100 100100 130130 120120 120120 110130 120120 130130 000000 110110 000000 110110 130130 130130 110110 130130 110130 120120 110110 120120 100100 120120 120120 100100 130130 110110 100100 100100 110110 110130 100100 100110 100110 110110 110120 120120 110130 120120 130130 100100 100100 120120 100120 000000 110110 120120 110110 120120 110130 110110 130130 100120 110110 110130 110110 000000 120120 110110 110110 110110 110110 100100 110120 110110 110110 100100 130130 100100 120120 130130 100100 100100 000000 100100 120120 130130 110110 100120 120120 100100 120120 120120 120120 100100 120120 120120 120120 130130 000000 100100 130130 120120 130130 110110 000000 100110 130130 120120 130130 110130 000000 100110 100100 110110 100100 100100 110110 100120 000000 100100 100100 100100 110110 120120 130130 100100 110110 110130 100120 110120 130130 100100 130130 120120 100110 130130 130130 110110 100100 000000 100100 110110 100120 100120 130130 100120 130130 110110 110110 120120 130130 130130 130130 130130 110110 100120 110110 120120 100100 100130 100110 120130 100130 100100 110120 110120 110110 110130 100130 100130 110130 110130 100120 110110 110110 000000 120120 100110 000000 120120 100120 130130 120120 130130 110110 100100 130130 100100 120120 110130 100100 100120 100120 110120 100120 130130 130130 130130 000000 100100 110130 120120 130130 130130 100120 110110 100110 100130 000000 110110 100120 110130 100110 110110 100110 100110 110130 130130 100120 100110 100100 000000 100100 100100 110110 120120 100130 100130 110110 130130 110110 120120 110130 110110 110110 100100 110110 100120 120120 110110 110130 100120 110130 100100 100100 120120 110110 100130 100100 110110 120120 130130 100120 120120 100100 130130 130130 100100 100100 100130 100100 100100 100130 110120 110110 110110 110110 110110 120120 100110 130130 110110 110110 100100 110120 120120 120120 100100 130130 120120 120120 110110 100130 110130 120120 120120 100120 100100 120120 110130 110110 110130 110110 120120 120120 130130 110130 110110 100100 120120 100100 100120 130130 120120 130130 120120 100130 120120 130130 110110 100120 100120 120120 120120 130130 120120 120120 130130 100110 100100 130130 100100 100100 100110 100100 100110 120130 100100 110110 100100 100120 100100 110130 110110 100120 100110 120120 100100 120120 120120 130130 100100 120120 110110 120120 120120 130130 110130 110110 100100 110130 100110 110130 100100 120120 110130 110130 100100 110110 100100 110130 100100 110110 110110 100100 100120 100100 100110 100120 100120 130130 120120 120130 100110 120120 120120 110120 120120 110130 100110 120120 100120 100100 100100 100130 100120 120120 130130 130130 120120 100130 120120 110110 120130 130130 100100 120120 100100 100120 100100 130130 120130 130130 130130 100100 100120 130130 120130 100130 100100 110110 000000 120120 100100 100100 100130 110110 110120 100100 110130 100110 110110 110110 110110 110110 110110 100120 110110 110110 110110 000000 120120 130130 130130 110110 130130 120120 120120 130130 120120 100100 110110 130130 110110 130130 130130 100100 120120 120120 130130 110110 100120 130130 000000 100130 100100 110130 100100 110110 130130 130130 000000 110130 120120 100100 100110 120120 110110 100100 110110 110110 110120 110110 110110 120120 100120 120120 110130 100100 100100 100100 120120 100120 120130 130130 100110 000000 130130 110130 110120 100100 120120 120120 000000 110130 110130 110110 100100 100100 110110 100110 110110 110110 110110 110110 100100 110110 100100 100120 110130 100120 100120 130130 110110 100120 120120 000000 120130 110130 100130 130130 100120 130130 100100 130130 100120 130130 100130 130130 110110 100100 130130 120120 100130 120120 100100 100110 130130 100120 130130 100100 100130 100100 120120 110120 100100 000000 130130 100110 110130 100120 120120 110110 120120 100120 120120 100100 130130 100110 110110 110110 110110 120120 130130 130130 110110 120120 100100 100100 110110 100100 100110 100110 100100 130130 100120 100110 120120 110120 110110 120120 100100 100100 100110 130130 120120 120120 120130 130130 120130 130130 110120 110130 130130 100130 110110 100120 130130 110110 100100 120130 100100 120120 130130 120120 100100 130130 100100 100100 110110 130130 110110 100100 120120 110110 100120 100100 100110 100100 100110 120120 110130 130130 130130 130130 100100 130130 110110 130130 110110 100130 120120 110110 130130 130130 110130 130130 100110 100100 100120 120130 110110 130130 110130 130130 110120 110110 110110 100120 100110 120120 100100 130130 130130 110130 120120 100120 110110 110130 110130 100100 120120 000000 110110 100100 100110 100100 110130 110130 130130 100110 130130 110130 100120 130130 130130 130130 110110 110110 110130 130130 100100 100100 130130 110130 130130 130130 110110 110130 120120 120130 100130 110120 110110 100130 130130 110130 130130 130130 110110 100100 100100 130130 100110 100100 110110 120120 100100 110110 100100 100100 110110 100120 110130 120120 120130 130130 120120 100120 130130 120120 110120 130130 000000 100100 110110 100130 110120 120120 100100 100100 100100 000000 110130 100120 110120 100100 100110 110110 130130 110110 100100 130130 110110 100100 120120 110130 130130 120120 100120 100120 130130 100120 120120 100100 120120 120120 110130 120120 120120 100110 110130 110120 130130 110120 110110 120120 100120 120120 110130 130130 120120 100110 110110 110130 120120 110110 110110 100120 110110 110130 100120 100100 100100 100120 100100 130130 100100 100110 110110 120120 100100 110130 130130 120120 000000 110130 100100 100100 120120 100110 130130 000000 130130 100100 130130 110110 110130 110110 110130 130130 110130 100120 130130 100130 100100 130130 100100 130130 130130 100100 130130 110110 130130 100100 120120 100100 100110 100130 120120 100120 120120 100100 100130 130130 110110 110110 100130 100100 120120 110110 120120 130130 120120 100100 110110 120120 130130 120120 120120 120120 110130 100120 110130 110130 110120 100130 130130 100110 110110 130130 100100 110110 120120 110110 100100 000000 110120 110130 130130 130130 130130 110110 110110 120120 000000 120120 100100 000000 110120 130130 110110 130130 120120 100100 120120 130130 120120 100100 110130 100110 110110 100130 110130 130130 130130 120120 120120 130130 100110 120120 100100 110110 100130 120130 120120 110110 100130 110110 110110 100120 110110 110130 110110 100120 130130 100110 120120 110120 120120 100130 110110 120120 100100 110110 110110 110120 100100 110110 100120 100100 130130 110120 100100 120120 130130 110110 000000 130130 110110 110130 120120 130130 110130 110120 110110 110110 100110 110110 100120 110110 130130 110110
HF292, 100110 110110 110110 100120 100100 100120 100100 110110 100100 110130 100100 120120 130130 120120 110130 120120 000000 110110 100120 110110 100130 120120 100100 110110 120120 100110 130130 100120 100100 100110 110130 110110 120120 110110 100100 000000 110130 100130 110110 100100 120120 100100 100110 110130 000000 110110 120120 100100 130130 100100 110130 100100 100100 100110 100110 130130 110110 110110 110110 110110 120120 110110 110110 100100 130130 110120 100100 130130 100130 130130 110110 110110 130130 110130 130130 110120 100100 110130 100100 120120 000000 100100 120120 100120 100100 100100 130130 110130 100100 120120 100100 110130 130130 100100 100100 110110 100120 130130 110120 120120 130130 110120 100100 120120 110110 100100 130130 100100 100120 100100 100100 130130 130130 120120 120120 100100 100110 110110 130130 130130 120130 110130 110110 120120 120120 100100 100130 110110 100110 100100 100130 130130 100100 120120 000000 110110 100100 110120 100100 120120 120120 120120 100100 100120 120120 110110 100100 120120 110120 100100 110110 110130 100120 120120 100100 100100 100110 100120 100110 100120 110110 130130 110130 110130 100100 100110 130130 100130 120120 120130 100100 120120 120120 100100 110110 110110 100100 100100 100100 110110 100100 110130 100100 130130 100100 130130 130130 000000 130130 110130 110110 110110 110130 100120 100100 120120 130130 110130 000000 110110 130130 130130 100110 100120 100100 110110 110110 100100 120120 110110 110110 100120 110110 100110 130130 110110 110130 110120 130130 120120 000000 100100 100110 110120 100100 110110 100110 120120 110120 130130 120120 100110 120120 110110 120120 110130 120120 120130 120120 110130 130130 110130 100100 130130 110110 110110 120130 100110 110110 100120 120120 100100 110110 120120 120120 130130 100100 100100 130130 110130 100100 120120 100120 110130 130130 110110 000000 110110 130130 110110 110130 110120 130130 130130 100100 120120 100100 100100 100120 130130 110110 130130 100100 110130 110110 100130 110130 110110 120120 130130 110120 120120 110110 100130 100100 100110 100130 130130 100100 110130 110110 110110 100110 120130 120120 100110 100110 120120 120120 110110 110110 120120 130130 130130 120120 110110 130130 130130 100130 120120 110110 130130 110110 120120 110110 110110 100100 110130 100100 110110 000000 110110 130130 100120 120120 110110 100120 100100 110110 100100 100100 130130 100100 100100 100110 100100 130130 130130 110120 120120 110110 130130 120130 110110 110110 120120 100100 120120 110110 100100 110110 100120 120120 100100 120130 110110 100100 100100 110130 130130 130130 120120 100120 110110 120120 100100 130130 130130 130130 100100 120120 120120 110110 100100 100130 100130 120130 130130 110130 120120 120130 110110 100130 110110 120120 120120 130130 120120 000000 100100 100100 130130 130130 100130 100130 100120 130130 100100 120130 100100 110110 100120 120120 120120 120120 100100 110110 130130 110110 120120 100130 110110 100120 110110 110110 100100 100110 120120 110130 100110 100100 100120 130130 130130 100100 120120 120120 000000 110130 100100 120120 110110 120130 110110 100100 100120 100120 100100 110110 100130 110130 110110 110130 100120 130130 100100 130130 120120 130130 110130 120120 130130 110110 100100 100120 110130 120120 130130 000000 120120 100120 110110 100100 100120 130130 120120 100100 110120 130130 000000 110120 120120 110110 120120 000000 130130 100130 100110 000000 130130 100100 120120 110130 130130 110110 130130 130130 110130 120130 130130 130130 100100 120120 110120 110130 100100 100100 100130 110110 120120 100100 120120 100120 110120 130130 130130 110120 130130 120120 120120 110120 110110 120120 120120 120120 130130 110120 100120 130130 100110 100120 110110 130130 100100 130130 130130 120120 120120 100120 130130 130130 110110 100100 130130 100120 130130 120120 110130 100100 130130 120120 110130 100100 100120 100110 100120 100120 110130 120120 130130 100110 100100 110130 130130 110110 120120 120120 110130 110120 100110 110110 100110 100120 100100 100120 100120 100120 110110 100130 110110 100100 000000 120120 130130 130130 110110 100120 120120 110120 100100 110130 110120 110110 000000 100110 130130 120120 000000 110130 110110 100100 100110 120120 120120 120120 130130 110110 100100 130130 100100 000000 110110 130130 130130 110110 120120 100110 120130 100100 100120 110110 120120 120120 110130 130130 130130 120120 130130 100100 130130 110110 130130 110130 100120 100120 100100 120120 130130 100100 100100 110110 100120 100100 120130 110110 110110 130130 110110 130130 100120 100100 100120 100100 120120 000000 120120 120120 120120 100100 110110 100120 130130 120120 110130 100100 110110 100100 100130 130130 110110 100120 110130 120120 110110 110110 110110 100110 130130 130130 110110 100100 100130 100110 100100 110130 100120 130130 100100 110110 130130 110130 120120 110130 100100 100110 120120 100110 100100 100120 100100 110110 100130 110120 100110 110110 000000 100110 120120 100100 120120 100100 130130 100110 120120 000000 100100 130130 130130 110130 130130 110130 110110 120120 110110 110110 100100 110130 100100 100100 100110 130130 120130 110130 110130 130130 110110 110110 100130 120120 120130 120120 110110 130130 100100 110110 110110 100120 120130 110110 130130 100120 110130 110110 110110 100100 100100 120130 100110 110110 100110 120120 120120 110110 120120 100100 120120 120120 100130 100100 130130 100100 110130 110110 100100 130130 130130 100100 120120 130130 130130 110130 110130 110110 100120 100130 100100 130130 100100 110110 110110 110120 110110 100100 100120 100100 110130 120120 120120 100100 120120 130130 110110 100120 110110 100110 130130 130130 000000 100110 100100 110130 130130 130130 110110 100130 130130 100110 120120 130130 130130 130130 130130 100100 100110 110120 000000 130130 100110 100100 130130 110130 110110 100100 130130 120120 120120 110130 100120 100130 110110 100130 120120 110110 130130 110110 130130 100100 110110 130130 110120 110130 100120 110110 110110 100100 130130 100100 110110 120120 110130 130130 110130 100120 100120 100120 130130 130130 130130 110120 120120 130130 130130 110110 120120 120120 130130 120120 100120 100110 110110 120120 130130 120130 110110 110130 100120 110110 110110 100100 130130 100100 110110 110130 110110 110110 130130 100120 120120 110130 130130 110110 130130 100130 100100 130130 110110 100120 130130 130130 120120 120120 100110 000000 110110 130130 100100 100100 130130 100100 110110 110110 000000 100100 110120 100120 120120 100110 120120 110130 110130 100100 110110 110110 100100 110130 120120 110110 000000 100100 130130 130130 110120 120120 110110 130130 100100 130130 110110 120120 100120 120120 100100 100110 120120 120120 100110 110110 110110 120120 110110 130130 100130 110130 130130 110130 100100 120120 130130 130130 100100 130130 120120 110110 100110 120120 130130 130130 110110 120120 100100 110110 110110 120120 120120 110110 100120 120120 130130 100110 100100 110130 100100 100100 100100 100100 110120 100120 110120 100100 110120 100100 130130 120120 100100 100100 130130 000000 130130 100100 100100 120120 110120 110110 100120 110120 120120 100100 110120 130130 110110 130130 110110 100120 100100 100110 100100 110110 110130 120120 100100 100100 110110 130130 130130 100100 100100 110120 100130 120120 100100 120120 100110 130130 100100 110110 100100 130130 100100 110110 120120 110110 110110 100100 100130 120130 130130 120120 110110 130130 100100 130130 110110 120120 110110 100100 100100 120120 120120 100110 100110 120120 130130 120120 100130 110130 130130 120120 130130 000000 100120 130130 130130 120120 120120 110130 110120 100110 110130 110110 100100 100100 120120 110110 100110 100100 110110 110130 130130 100130 120120 130130 120120 110110 110130 120120 110130 110110 110130 110110 110130 130130 130130 130130 100120 110110 110130 120120 100100 110110 130130 110110 130130 120120 100100 100100 100130 110120 130130 130130 110110 120120 100110 100130 130130 130130 120120 100100 110130 100100 130130 110110 100110 100100 100120 110110 100100 120120 120120 110110 100120 110130 110110 110110 110110 110120 130130 130130 120120 120120 110110 100100 110110 100130 100120 110130 100100 130130 110110 100110 110130 130130 130130 130130 100120 110110 110110 100100 110120 100100 130130 100110 110110 100120 120120 110110 110110 120120 110110 100120 130130 100120 110130 110130 120130 120120 130130 120130 110130 110110 130130 100120 110110 130130 110110 120120 000000 120120 130130 110110 130130 100110 110110 130130 100100 130130 100110 100100 100100 110110 100110 000000 100100 130130 100110 100100 120120 100120 100120 100100 130130 120120 120120 110110 120120 130130 100100 130130 130130 110110 130130 130130 110110 130130 130130 120120 120120 120120 100100 120120 100100 100120 130130 110110 100100 120120 100110 130130 100100 110110 100110 100110 110120 120120 110110 120120 130130 100100 130130 100100 120120 100110 110110 120120 110110 120120 110110 110120 130130 100120 110110 130130 110110 130130 120120 110110 110110 110110 110110 100110 110120 110110 110110 100100 130130 100130 120120 130130 100120 100100 000000 100100 120120 100100 110110 100100 120120 100100 120120 100120 100120 100100 120120 100120 120120 110130 000000 100100 130130 120120 130130 100110 100100 100110 110110 120120 110130 110110 100100 110110 100100 110130 100100 100130 110110 100120 110110 110110 100110 100100 110110 120120 130130 100120 110110 110110 100120 110120 130130 100100 130130 110120 110110 130130 130130 110110 100100 100110 100100 110110 120120 120120 130130 100100 130130 000000 110110 100120 130130 130130 130130 130130 110110 100120 130130 120120 100100 130130 100100 120130 000000 100120 110110 110120 120120 110130 130130 100130 110130 110110 100100 110110 110110 120120 120120 110110 100100 120120 120120 130130 130130 110110 110110 100100 130130 100120 120120 000000 000000 100100 100100 120120 100120 130130 100130 130130 100100 100100 110110 120120 130130 110130 120120 110110 100100 130130 110130 110110 120120 110130 100100 110110 100110 100110 110110 130130 100120 100100 100120 130130 100100 100100 110110 000000 130130 100130 110110 120130 110110 120120 130130 110130 110110 100120 110110 100100 120120 110110 130130 100100 110110 100100 100120 120120 110110 100130 100100 110110 120120 130130 120120 120120 100100 130130 130130 100100 100130 130130 100100 120120 130130 110120 100110 110110 100110 110110 120120 110110 130130 110120 120120 100120 120120 120120 100100 100100 100100 120120 100120 110110 100130 130130 120120 120120 120120 100100 120120 110110 110110 110110 110110 120120 110120 130130 130130 110110 100100 120120 100100 120120 130130 120120 110130 120120 130130 120120 110110 110110 100120 100100 120120 120120 130130 120120 120120 110130 100110 100100 130130 100110 100120 110110 110110 100110 120120 100110 110110 100110 100100 100100 110130 110110 100120 100110 110120 100100 120120 100120 130130 100100 120120 110130 120120 120120 130130 110110 110130 100100 110110 110110 130130 100110 120120 110130 130130 100110 110110 100100 110130 100100 110110 110110 100100 100120 100110 100100 100100 100120 130130 120120 130130 110110 120120 120120 120120 000000 130130 100100 120120 100100 100100 100100 100100 120120 120120 130130 130130 110120 100100 120120 130130 120130 110130 100100 100120 100100 100120 100110 000000 130130 130130 100130 100100 120120 110130 120130 100130 100100 100110 120120 120120 100130 110110 100130 100110 110110 100110 110130 110110 110110 100110 110130 110130 110130 120120 110110 110110 110110 100100 120120 100130 100130 110110 110130 120120 120120 130130 110110 000000 130130 130130 110110 000000 130130 120120 100120 120130 110130 110110 100100 110110 110110 100130 100100 130130 100100 110110 130130 000000 110110 110130 120120 100100 100110 100120 110130 100100 110110 130130 110110 110110 110110 120120 120120 100120 110130 100110 100110 100100 120120 100100 120120 130130 100110 120120 110130 110130 120120 100100 100120 120120 120120 130130 110110 110110 000000 100100 110110 110110 110110 110110 110110 110110 100120 110110 100100 100120 110110 120120 100100 110130 110110 100120 110120 110130 130130 110130 130130 100130 100100 130130 100100 100130 120120 130130 100100 110130 110110 100100 130130 120120 100130 120120 100100 100110 130130 120120 130130 100100 100100 100100 120120 110120 120120 120120 130130 100110 110130 120120 120120 110110 100100 120120 120130 100100 110130 110110 110130 110110 110130 000000 100100 130130 110110 120120 100100 100100 110110 100100 110110 100100 100100 130130 100120 100110 120120 110120 130130 120120 100100 100100 100100 110110 100120 120120 120130 130130 120130 100130 110120 110110 130130 130130 110130 100100 130130 110110 120120 120130 100100 100100 130130 120120 100100 110130 100100 120120 000000 130130 110110 100100 120120 110110 100120 100120 110110 100120 100110 120120 110130 130130 110110 130130 100120 130130 110110 130130 110110 130130 120120 110110 130130 130130 110110 110130 100100 100100 120120 130130 110110 130130 110110 100100 110110 130130 110110 100100 110110 120120 100130 130130 110130 110110 120120 100100 110110 110130 110110 100100 130130 100100 110110 100100 100100 110110 130130 000000 100130 100110 100130 110110 100100 110130 130130 130130 110130 110110 110110 110130 100100 100100 100130 110130 130130 130130 110110 130130 100120 120120 130130 110120 000000 100100 100130 130130 130130 130130 110110 100130 100100 130130 100110 100100 110130 120120 100100 100100 100110 100110 110110 000000 130130 120120 120130 110130 110120 120120 130130 100120 110110 130130 100100 100100 110110 100100 110110 120120 100100 100100 100130 110110 000000 100100 110120 100120 110110 130130 100100 110130 100100 130130 130130 100130 100120 110110 100130 110110 120120 120120 130130 100100 110110 100100 100100 100120 130130 120120 120130 100110 110110 110110 110130 120120 110110 100120 120120 120130 110110 130130 120120 110110 110110 110130 100120 110130 110110 120120 110110 110110 120120 100100 100120 100100 100120 130130 100100 110110 110110 120120 100100 110110 110130 120120 110110 110110 100100 100110 120120 100100 130130 110110 130130 100120 130130 110110 110110 110110 130130 130130 130130 100120 130130 100130 100100 130130 100100 130130 110130 100100 110130 110120 130130 100120 120120 100120 100110 130130 120120 100120 120120 100100 100130 100130 110110 110110 100130 100100 100120 100110 120120 130130 120120 100100 110110 120120 110130 110120 100120 120120 130130 120120 130130 110130 110110 100100 110130 110110 110110 130130 130130 110110 120120 110110 100100 100110 110110 130130 130130 130130 130130 100110 110110 120120 000000 120120 100100 130130 110110 110110 110110 100130 120120 100100 120120 130130 120120 100100 110110 110110 000000 130130 130130 130130 130130 120120 110110 130130 110110 120120 100100 110110 130130 120120 100120 110130 100130 000000 100110 100100 110110 110130 110120 120120 110130 110110 120120 110110 100120 130130 130130 120120 100100 100110 110110 120120 100100 110110 100100 100120 100130 120120 100100 120120 130130 110120 100110 130130 100110 130130 120120 130130 110110 120120 110110 110110 110110 110110 100120 110110 130130 110130
HF293, 000000 110110 120120 100120 100100 120120 100100 110110 100120 110130 100100 120120 130130 110120 110110 110120 110110 120120 120120 110110 130130 110120 100100 110110 120120 110110 130130 120120 100100 110110 110110 110110 120120 100110 100100 130130 110130 000000 110110 100100 100120 100100 110110 130130 100120 130130 120120 100110 110110 100100 110110 100130 100100 100110 100110 100130 110110 100100 110110 130130 120120 110110 110110 100100 130130 110120 100110 120120 100100 130130 110110 110110 000000 110130 130130 110120 100100 110130 100100 100100 110110 110110 120120 100120 100100 100100 100130 110130 110110 120120 110110 110130 130130 100100 100100 110110 120120 130130 110120 100120 130130 110110 100120 100120 110110 100100 110130 100120 100100 100100 100100 130130 110110 120120 120120 100100 110110 110110 130130 100130 120130 110130 110110 120120 100120 100100 100100 110110 110110 100130 130130 130130 100120 120120 110110 110130 100100 110110 100110 120120 120120 120120 100100 000000 120120 110110 100120 120120 120120 100100 110110 110110 100120 120120 100100 100100 100100 100120 100100 120120 110110 130130 110110 110130 100120 100110 130130 130130 130130 120120 100100 120130 100120 100100 110110 110130 100100 100100 100120 110110 100100 110130 100100 130130 100100 130130 130130 130130 130130 130130 110110 110110 130130 120120 100110 120120 130130 110130 120120 100110 110130 130130 100110 100100 100110 110110 110110 100130 120120 110110 110110 100120 110110 110110 130130 110110 130130 120120 130130 120120 110110 100120 100110 120120 100100 110130 100100 110120 120120 130130 110120 100110 120120 110110 120120 130130 120130 130130 100120 130130 130130 130130 100100 130130 110110 120120 120130 100100 110110 100120 120120 100100 110130 120120 120120 110130 100110 100100 110130 130130 100100 120120 100100 130130 100130 110130 120120 110130 130130 110110 110130 110110 100100 130130 100100 100120 100120 100100 100120 130130 110110 100130 100100 130130 110110 100130 110110 110130 120120 110110 110120 110120 110110 100100 100120 110110 100100 110110 120120 130130 000000 110110 100110 120130 120120 100110 100110 120120 120120 110110 110110 100120 130130 130130 120120 110110 120130 110130 130130 120120 110110 130130 110110 120120 130130 110130 100100 110130 100100 110110 110120 110110 130130 120120 120120 110110 120120 100100 110110 100110 100100 130130 100100 100110 100100 120120 130130 130130 110120 100120 110110 110130 120120 110130 110110 100100 130130 120120 110110 120120 110110 100120 120120 100100 120120 110110 100100 100100 130130 130130 130130 120120 100120 110110 100120 100100 110130 110130 130130 100120 120120 120120 110130 100120 100130 100130 120130 110130 130130 120130 130130 110110 130130 110130 120120 100120 130130 120120 100100 100100 100100 130130 130130 130130 100130 120120 130130 100100 120120 100100 110110 100100 120120 120120 120120 100100 110130 100130 100100 120120 100130 110130 120120 110110 110110 100100 100100 120120 110130 100110 100100 120120 110110 130130 000000 120120 120120 100100 110130 100100 120120 100110 120120 110110 100100 100100 100100 100100 100110 100130 110110 110110 130130 120120 130130 130130 130130 120120 130130 130130 120120 130130 110110 100100 100100 110130 120120 130130 100100 120120 100120 110130 100110 100120 100130 120120 130130 110110 130130 120120 110110 120120 110110 120120 100100 130130 100130 110110 110110 110130 100120 120120 130130 130130 110110 110130 130130 130130 120130 130130 130130 100100 120120 110110 110130 100110 100100 130130 110110 100120 100100 100120 100100 110120 110130 130130 110120 130130 120120 120120 110110 110110 120120 120120 120120 130130 110110 100100 130130 100100 100100 110110 130130 100100 110110 130130 120120 120120 100100 000000 110130 110120 100100 130130 100120 130130 100120 110130 100100 130130 120120 110130 100100 100100 100110 100120 100120 110110 120120 130130 100110 100130 130130 110110 110110 120120 120120 130130 110110 100100 100110 100110 100100 100120 100120 100120 100120 110130 100100 110110 100100 100100 110120 110130 130130 000000 120120 120120 110120 100100 110130 110110 110110 100130 100110 130130 120120 130130 110110 110110 100120 110110 120120 120120 120120 100100 110130 100100 000000 100120 110130 110110 100130 120120 000000 120120 100100 120130 100100 100100 110110 100120 120130 130130 130130 130130 100100 130130 110110 130130 110130 120130 130130 100100 000000 100100 120120 100130 100100 100100 110120 100100 100100 120130 110110 110110 110130 110110 130130 100120 100100 120120 100100 120120 110110 120120 100120 120120 100100 110110 100100 110110 130130 130130 100100 110110 100100 130130 110110 130130 100100 110130 100100 110110 110110 110110 100100 130130 130130 120120 100120 100130 100110 100100 110110 100120 100100 100100 110130 130130 110130 120120 110110 100100 110110 120120 100110 100110 100120 100100 110110 100100 110120 100100 110110 110110 110110 120120 100100 120120 100100 000000 100100 120120 100110 100110 130130 110130 130130 110130 110130 110110 120120 000000 110110 100120 110110 100110 100100 110110 120120 120130 110110 110110 130130 110130 110110 100100 120120 120120 120120 110110 130130 100120 110110 100110 100100 130130 100110 130130 100100 110130 110120 110110 100110 100100 000000 100110 110110 100110 120120 110120 110110 120120 120120 100120 100120 130130 100100 120130 100100 110130 110110 100100 000000 110130 100100 100100 130130 130130 130130 110110 110110 100100 100130 100100 110130 100100 110110 110110 110120 110110 100100 100100 100100 110110 120120 120120 100100 120120 130130 110110 100120 110110 100100 130130 130130 130130 100110 100100 130130 130130 130130 110120 130130 130130 110110 110120 130130 130130 120120 130130 100100 100110 120120 110130 130130 100110 100100 130130 110110 110110 100110 130130 120120 120120 130130 120120 100130 110110 100100 120120 110120 100130 110110 100130 100100 110110 130130 110110 110110 100120 110110 110110 100100 130130 100100 110110 110120 110110 130130 130130 120120 100120 100100 130130 100130 130130 120120 130130 130130 130130 110110 120120 100100 130130 120120 100100 100100 110110 110120 110130 120130 110110 110110 100100 000000 110110 100100 130130 100100 110110 130130 130130 110130 110130 100100 120120 130130 120120 110110 130130 100130 100100 130130 110110 120120 130130 130130 120130 120120 110110 130130 110110 130130 100100 100100 120130 100120 110110 110110 000000 100100 110120 120120 120120 110110 100120 110110 110110 100100 110110 110110 100100 110130 120120 110110 120130 100100 130130 130130 110120 100100 110110 130130 100100 130130 110110 120120 120120 120120 100100 110110 000000 120120 110110 110110 110110 100120 100100 130130 100130 110130 100130 110110 100110 120120 130130 100130 100120 130130 110120 110110 100110 110120 130130 130130 110120 100120 100100 110110 110110 120120 120120 110110 100100 120120 130130 100100 100120 110130 100110 100100 100100 100100 110120 120120 120120 120120 110120 120120 100130 120120 100110 100100 130130 000000 110130 100100 100110 120120 110110 110110 100100 110120 120120 100100 110110 130130 110130 100100 000000 100120 100110 100100 100120 100100 130130 120120 100120 100100 110130 120120 110110 100100 100100 110110 100100 120120 100100 120120 110110 130130 100120 110130 100100 100130 100100 110110 110120 110110 110110 100100 130130 120130 110130 120120 110120 130130 100120 110110 100100 000000 110110 120120 100100 120120 120120 100110 100110 120120 110130 110120 100100 110110 130130 120130 130130 120120 100100 130130 110130 120120 120130 130130 000000 100110 110130 110110 100100 100120 100120 130130 110110 100100 110110 130130 130130 130130 120120 110110 100100 110120 110130 120120 000000 110120 130130 110110 130130 110130 120130 130130 120120 110110 130130 120120 100100 110130 120130 110110 100130 120120 130130 100100 130130 120120 130130 130130 110110 120120 100100 130130 130130 110130 120120 100100 110110 100100 110110 110110 100100 100100 120120 100110 100100 120120 120120 130130 000000 110110 110110 100110 110110 110110 130130 130130 120120 120120 110110 100100 110110 100130 120120 110130 100100 130130 110110 100110 130130 130130 110110 130130 120120 110110 110130 100100 120120 100100 130130 100100 100110 100120 100120 110110 100110 120120 110110 100120 130130 120120 110130 130130 120130 120120 130130 120130 130130 110130 130130 100100 100100 130130 110110 130130 110130 100120 130130 110130 110130 110110 110110 130130 100100 100100 100100 100100 100100 110130 110110 000000 110110 130130 000000 100100 110120 120120 100100 100120 130130 110110 120120 110110 100120 100130 100100 110130 100130 110110 130130 000000 110110 130130 130130 110120 110110 120120 100120 120120 120120 100120 130130 110110 100100 100100 100110 130130 100100 110110 100110 110110 120120 120120 110110 100100 130130 100120 130130 100120 100120 100110 110110 100120 100110 120120 110110 110120 130130 100120 110110 130130 110110 130130 120120 110110 110130 110110 110110 100100 120120 110110 110110 100100 130130 100130 120120 130130 100120 100100 100100 100100 120120 100130 100110 100100 120120 000000 120120 120120 100120 100100 120120 120120 120120 130130 110110 100100 000000 120120 130130 100110 100100 110110 110110 120120 130130 110110 100100 110110 100100 110110 100100 100100 110130 120120 110110 100110 100110 100100 110110 120120 130130 100100 110110 130130 100120 110120 130130 100120 130130 120120 110110 130130 130130 110110 100130 100110 100100 110130 120120 120120 100130 120120 130130 110110 110110 120120 130130 110130 130130 130130 110110 120120 110130 120120 100110 130130 100110 120130 100100 100100 110110 120120 110110 110110 130130 100130 110130 110110 100120 110130 120120 120120 120120 100100 100100 120120 100120 130130 000000 110110 110110 100100 130130 100100 120120 130130 100100 100100 100100 120120 100100 130130 130130 130130 100100 100100 110110 120120 130130 110110 100120 000000 110110 130130 130130 110110 120120 110130 100110 110110 100100 100110 130130 130130 120120 100100 100120 130130 100100 100100 110110 120120 130130 100130 110110 120130 110110 110120 110110 110130 110110 100100 100100 100100 120120 110110 130130 100100 110130 100110 100100 120120 110130 100100 100100 110110 120120 130130 120120 100120 110110 130130 130130 100100 100130 130130 100130 120120 130130 120120 100100 110110 100100 110110 120120 100110 130130 110110 120120 100100 110120 120120 100100 100100 100130 000000 120120 110110 130130 130130 120120 120120 120120 100100 120120 130130 110130 000000 110110 110120 110110 100130 110130 110130 100100 120130 100100 120120 110110 120120 110130 120120 130130 120120 110130 110110 100120 120120 120120 120120 100130 120120 120120 110130 110110 100120 130130 110110 100120 100110 100100 000000 120130 110110 110110 100110 100120 100120 110130 110110 100100 100110 120120 100100 120120 100120 130130 100110 120120 110130 120130 120120 130130 110110 110110 100100 110130 110110 110130 100100 120120 110130 130130 100110 110110 100100 110130 100100 110110 110110 100100 100100 100110 100100 120120 120120 130130 120120 120130 110110 130130 120120 120120 120120 130130 100100 120120 100100 100100 100100 100100 120120 100100 130130 130130 120120 100100 120120 110110 120120 110110 100100 100120 100100 120120 100110 110130 130130 130130 130130 100100 100100 130130 130130 100130 100100 100100 000000 120120 100100 100100 100130 110110 110120 100110 110130 110110 110110 100100 130130 110110 110130 100120 110130 110110 110110 100100 130130 000000 130130 110130 110130 120130 120120 130130 120120 000000 110130 130130 130130 130130 130130 100100 120120 120120 130130 110110 100100 130130 110110 130130 100120 130130 000000 110110 110130 130130 110130 110130 120120 100100 110110 100120 130130 000000 110110 130130 110110 110110 110110 100100 100120 120120 130130 100110 100100 100100 120120 100100 130130 130130 100110 000000 130130 130130 110110 100120 120120 120120 120120 110130 110130 110110 100110 100110 130130 110110 130130 110110 110110 110110 100120 110130 100100 120120 110110 120120 100100 130130 110110 100120 110120 000000 130130 110110 130130 100130 100120 130130 100100 100100 100120 130130 100100 110110 100110 110110 130130 120120 130130 120120 100100 100110 110110 100120 130130 100100 130130 100120 100100 120120 120120 120120 130130 100110 110110 100100 000000 100110 100120 100120 120130 100100 110110 100100 110110 110110 110110 120120 130130 130130 110110 120120 100100 100100 110120 100100 110110 100100 100100 130130 100100 110110 110120 120120 110130 120120 100100 000000 110110 110110 120120 120120 130130 130130 120120 130130 110110 110130 000000 130130 110110 100100 130130 100100 100100 120130 100100 100100 130130 120120 100100 110110 100100 100100 000000 130130 110110 100100 100120 110130 120120 120120 110110 100100 110110 100120 110130 130130 130130 130130 100120 110130 110110 110110 110110 130130 120120 120120 130130 110130 110130 110130 100100 120120 120120 120130 110110 110130 110110 100130 120120 130130 110110 100100 110110 120120 100130 130130 130130 110110 120120 100100 110110 130130 130130 100100 120130 100100 110110 100110 110110 110110 110130 130130 000000 110110 100130 110110 100100 130130 130130 130130 110130 110120 000000 110130 100100 100110 100130 130130 130130 130130 110110 110130 100120 130130 130130 110120 110130 100100 100130 110130 130130 130130 110110 100100 100100 130130 100110 130130 110110 120120 100120 110110 100110 100100 110110 120120 130130 110120 120130 110130 120120 100100 130130 120120 110120 130130 100130 100100 110130 130130 120120 120120 120120 100100 100100 110130 130130 100120 110120 100100 110110 110130 100130 110110 100100 130130 110130 100100 100100 130130 100130 120120 100120 100100 110130 000000 110110 100100 120120 100120 110130 120120 120130 110110 110110 110110 130130 120120 110110 000000 120120 120130 110130 130130 120120 110110 110110 110130 120120 110130 110110 120120 110110 110130 120120 100100 100120 100120 100100 130130 100100 100100 100110 120120 100100 110110 130130 100120 110110 110110 100110 100100 100120 100110 130130 110110 130130 100100 130130 110110 110130 110110 130130 130130 130130 100100 130130 000000 100100 130130 120120 130130 130130 100110 110130 110110 130130 100100 120120 100100 110110 100130 120120 100100 110120 100120 100130 130130 110110 110110 100100 110110 100100 100110 120130 130130 120130 100100 110110 120120 110110 110120 100120 120120 110130 120120 130130 110130 110120 100130 130130 100110 110110 130130 130130 110110 120120 110110 100100 100100 110120 130130 130130 130130 130130 100110 100110 120120 100100 120120 100100 130130 110110 110130 110130 130130 120120 100100 110120 130130 120120 100100 110130 110110 100110 130130 130130 130130 130130 120120 120120 130130 100110 120120 100100 110110 130130 120130 120120 110110 130130 110110 110110 100120 110110 130130 120120 120120 130130 110110 120120 110110 100120 130130 110110 120120 100100 000000 000000 120120 100110 000000 100120 100120 130130 120120 100100 000000 110130 110110 100110 110130 100100 130130 120120 130130 110110 120120 130130 000000 100110 110110 120120 110110 130130 110110
HF294, 110110 100110 110120 100100 100100 100120 100110 130130 100120 110130 100100 100120 120120 120120 110110 110120 110130 110110 120120 110110 130130 110120 100100 110110 120120 110110 130130 100120 100100 100110 110110 110110 110120 100110 100100 100100 110130 130130 110110 130130 120120 100100 100100 110130 100120 130130 110120 000000 130130 100100 000000 100130 100100 100110 100100 130130 000000 100100 110110 110130 110120 110120 000000 100120 130130 110120 100100 120120 100130 100100 110110 110110 130130 110110 100130 110120 110110 110130 100100 100120 110110 100100 120120 120120 100100 100100 100130 110110 110110 120120 110110 000000 130130 100100 100110 110130 100120 130130 110120 120120 130130 120120 100100 100120 110110 100100 110110 100120 100100 100100 100100 130130 110110 120120 120120 100100 100110 110110 130130 100130 130130 110110 110110 120120 120120 100100 100100 100110 110110 100130 100100 130130 120120 120120 110110 110110 100100 110120 110110 120120 120120 110120 100100 120120 100120 110110 120120 120120 120120 120120 110110 110110 100120 120120 100100 100100 110110 000000 110110 100100 110110 110110 110110 130130 100120 100100 110110 130130 130130 120120 100100 120120 120120 100120 110110 110130 100100 100100 100100 110110 100100 130130 100100 130130 100100 130130 110130 130130 130130 130130 110110 110130 130130 120120 100100 120120 130130 110130 120120 110110 130130 130130 100110 100120 100110 110110 110110 100100 120120 110110 110120 100100 110120 110110 130130 110110 130130 120120 130130 100120 110110 100100 100110 120120 100100 130130 100110 120120 120120 130130 120120 100100 120120 110110 120120 110130 120120 130130 120120 110130 130130 130130 100120 130130 110110 110120 130130 100100 110110 120120 120120 100100 110110 110120 130130 130130 100110 100100 130130 110130 100100 120120 100100 130130 130130 110110 120120 110110 130130 110130 110130 110110 100100 130130 100120 120120 100120 100100 100100 130130 110110 130130 100100 130130 110120 100130 130130 110110 120120 130130 110110 110120 110110 100100 100100 100100 000000 110130 120120 130130 110110 110110 110110 120130 120120 100110 100110 120120 100120 110110 110110 120120 130130 110110 000000 110110 120120 130130 100130 120120 110110 130130 110110 120120 110130 110130 100100 110110 100100 110110 110110 110110 110110 120120 120120 110110 120120 100100 110130 100110 100100 130130 110110 100100 100110 100120 130130 130130 110120 120120 110110 110130 120120 110110 110110 120120 130130 110110 110110 100120 110110 100120 120120 100100 120130 110110 100100 100100 110130 130130 130130 110120 120120 110130 100120 100130 130130 130130 130130 120120 120120 120120 110130 100100 100100 130130 120120 130130 110130 120130 120120 110110 100130 110110 100120 120120 130130 120120 000000 100100 100130 130130 130130 100130 100130 120120 130130 100100 120120 100100 110110 100100 100120 000000 100120 100100 110110 100130 100110 110120 130130 110110 100120 100100 110110 100100 100100 120120 110130 100100 100120 120120 110110 130130 130130 120120 100120 100100 130130 100100 120120 110110 120120 110110 100100 100120 100100 100100 110110 100100 110130 110110 130130 120120 130130 100130 110130 120120 130130 130130 120120 130130 110110 100110 100100 110130 120120 130130 100100 120120 100120 130130 100110 100120 100130 120120 130130 110110 100100 120120 110120 120120 110110 000000 100100 130130 100130 110110 110110 110130 100120 120120 110130 000000 100110 130130 130130 110110 120130 130130 130130 120120 120120 110110 110130 100100 100100 100130 110110 100120 000000 120120 100120 110110 110130 120120 110120 130130 110120 100120 120120 110110 120120 120120 120120 130130 110120 100100 110130 110110 100100 110110 130130 100100 110110 100130 120120 100100 100100 120120 110130 110110 120120 130130 120120 110130 100120 130130 100100 130130 120120 110130 100100 100120 100110 100120 100120 110110 120120 130130 100110 100130 000000 130130 110110 120120 120120 130130 110110 100110 110110 100110 100120 100120 000000 100100 100120 110110 100130 110110 100100 100100 120120 130130 130130 000000 100120 120120 110120 100100 130130 110110 110110 100130 100100 130130 120120 130130 130130 110110 120120 100110 120120 120120 120120 100130 110110 100110 120130 100100 110110 110110 130130 130130 110110 100120 100110 130130 100100 100120 110130 120120 120120 130130 130130 130130 100120 130130 100100 130130 130130 130130 130130 100100 100120 100100 120120 130130 100110 120120 110110 100120 100100 120120 000000 100110 130130 000000 130130 120120 100100 120120 100100 120120 110110 100120 120120 110120 100100 110110 100120 130130 120130 110110 100100 110110 100120 100130 110130 110130 100120 110130 100100 110110 110110 130130 100110 130130 130130 110120 120120 130130 100100 100100 110130 100120 100130 100100 000000 130130 110110 110110 130130 100100 100100 120120 110110 100100 120120 130130 110110 100100 120120 110110 110110 110110 100110 120120 100100 110120 100110 110130 000000 100100 100100 100100 130130 130130 130130 130130 130130 110110 120120 100100 110110 100100 110130 000000 100100 110110 120120 120120 110130 110110 130130 110110 110110 100100 120120 130130 100100 110110 130130 100100 110110 100110 100120 130130 100110 130130 100120 130130 110110 110110 110110 100100 120130 100110 000000 110110 120120 120120 110110 120120 100100 120120 100120 100130 100120 120130 100100 130130 110110 100100 130130 110130 100130 100120 130130 130130 110130 110110 110130 100100 100130 100100 130130 100100 110110 110110 110120 110110 100100 120120 100120 110110 120120 120120 100120 120120 130130 110110 100100 110120 100110 130130 110110 120130 110110 130130 130130 130130 130130 120120 130130 130130 100110 110110 130130 130130 120130 130130 100100 110110 120120 110130 130130 100110 100100 130130 110110 110110 100100 130130 100100 120120 130130 100120 130130 110110 100100 110120 110110 130130 110110 100130 100100 110110 130130 110110 110110 100120 110110 110110 100100 110130 100100 100110 110120 110110 130130 130130 120120 100100 120120 130130 130130 130130 110120 130130 130130 130130 110110 120120 100120 130130 120120 100120 100110 110110 120120 130130 120130 110110 110130 120120 110110 110110 100100 130130 100100 100110 130130 000000 000000 130130 100100 120120 130130 130130 110110 130130 100100 100100 130130 110110 120120 130130 130130 120120 120120 100110 130130 110130 130130 100100 100110 120130 120120 110110 110110 110110 100100 120120 120120 100120 110110 100120 110110 110110 100100 110110 110110 100100 110110 120120 110110 120130 100110 130130 130130 110110 100100 110110 110130 100100 130130 110110 120120 120120 000000 100130 110110 120120 120120 110110 110110 110110 120120 100100 130130 100130 110110 130130 110110 110110 120130 130130 100130 100100 130130 110120 110110 100100 120120 130130 130130 110120 100120 100130 110110 110110 120120 120130 110110 100100 120120 130130 100100 100100 110130 100110 100100 100100 100100 110120 100120 120120 100120 120120 100120 130130 120120 100100 100100 130130 100130 130130 100100 100100 120120 110110 110130 100100 110110 120120 100100 110120 100130 110130 100130 120120 100100 100100 100110 100120 100100 110130 120120 100100 100100 110110 120130 110110 100110 100100 120120 100100 000000 100100 120120 110110 100130 100120 130130 100100 100100 100100 110110 120120 110110 110110 100100 100100 130130 130130 100120 110120 130130 100100 130130 110110 000000 100110 120120 100100 100120 120120 110110 100100 120120 000000 110120 100100 110110 100130 120120 130130 120120 100100 130130 110130 120120 000000 110110 120120 100100 110130 110120 100100 100120 120120 130130 000000 100100 110110 110110 130130 130130 120130 130130 100120 110120 130130 000000 130130 110110 110130 110110 130130 110110 130130 130130 100120 110110 130130 120120 100110 130130 130130 110110 000000 120120 100130 100110 100130 110120 130130 130130 110110 120120 100110 100130 130130 130130 120120 100100 110130 100100 110110 110110 100100 100100 120120 100110 100100 120120 120120 130130 120120 130130 110110 100110 110110 110120 130130 130130 120120 120120 110110 100100 100110 130130 100120 110130 100100 130130 110110 100110 130130 130130 130130 130130 100100 100110 110110 000000 110120 100100 130130 100100 100110 120120 100100 110110 110110 120120 110110 100120 130130 100100 130130 110110 130130 120120 130130 120130 110130 110110 110130 100100 100100 130130 110110 120130 130130 120120 130130 110110 130130 100100 110120 130130 130130 100130 100100 100100 100120 000000 110110 100100 110110 110130 100110 100100 120120 120120 100120 100120 130130 110110 120120 110110 120120 130130 100100 110130 000000 110110 000000 130130 110110 130130 130130 120120 110110 120120 100120 120120 100120 100100 130130 110110 100100 120120 110110 130130 100100 110110 110110 110110 110120 120120 110110 120120 130130 100100 130130 100120 120120 110110 100110 120120 100110 120120 110110 110120 100130 100120 100110 110130 110110 130130 120120 110110 110110 110110 110110 100110 120120 110110 110110 100130 130130 100130 120120 130130 100100 100100 100100 100100 120120 100130 110110 100120 120120 100100 120120 120120 120120 100120 120120 120120 120120 130130 110110 100100 130130 120120 130130 110110 100100 110110 130130 120120 110110 110130 100100 100110 100100 110110 100100 100100 110110 100120 100110 110110 100110 100100 110110 120120 130130 100100 110130 130130 100120 110120 130130 100100 130130 120120 100100 130130 130130 110110 100130 110110 100100 110110 100120 120120 100130 100120 130130 110110 110110 100120 130130 130130 130130 130130 110110 000000 130130 120120 100100 100130 110110 120120 100100 100100 110110 120120 110120 110130 100130 100130 110110 130130 000000 110130 110110 120120 120120 100110 100100 120120 120120 100100 120130 110130 110110 100100 130130 100120 120120 110130 120120 100100 100100 120120 100120 130130 130130 110130 100100 100100 110110 120120 130130 110110 120120 110120 100100 130130 110110 110110 120120 110110 110110 110110 100100 110110 110130 130130 100120 100110 100120 130130 100100 100100 130130 000000 130130 100130 110130 000000 110110 110120 110110 110110 110110 100100 100110 100100 100120 110110 130130 100120 110130 100100 100100 120120 110110 100100 100100 110120 120120 110130 120120 100120 110110 130130 130130 100100 100100 100130 100100 000000 130130 120120 110110 110130 100100 100110 120120 110110 130130 110110 110120 120120 120120 120120 000000 100100 100100 120120 120120 100110 130130 130130 120130 120120 120120 100100 120120 110110 130130 110110 110110 000000 120120 130130 110110 110130 100100 120120 100100 120120 130130 120120 130130 120120 100130 120120 110130 110130 120120 100120 120120 120120 100130 120120 100120 110130 100110 100100 130130 100110 000000 100110 100100 100100 120120 100100 110110 100100 100120 100100 130130 110110 100120 100100 120120 100100 120120 100100 130130 100100 120120 110130 120130 120120 130130 110110 110130 100100 110110 110110 110130 000000 120120 110110 110110 110110 100110 100100 110130 100100 110130 110110 100100 100120 110110 100100 120120 120120 130130 120120 130130 110110 120130 120120 110120 120120 110110 100110 120120 100120 100100 100100 100100 120120 100120 100130 110130 110120 100130 120120 110130 120120 130130 100100 120120 100100 100120 100100 110130 120120 130130 100130 100100 100120 110110 130130 100130 100100 100110 000000 120120 100100 100100 100130 110110 110110 110110 110130 100110 110110 110110 110130 110110 130130 120120 110130 110110 110110 120120 120120 130130 100130 110130 130130 120120 120130 130130 110120 120120 110130 130130 130130 110130 130130 100100 120120 120120 130130 110110 100100 110130 110110 100130 100100 110130 100100 110110 130130 110130 110130 110130 120120 100100 110110 120120 130130 100100 100110 110130 110110 110110 000000 100100 120120 100120 130130 100100 110110 110110 120120 100120 120120 130130 110110 120120 130130 130130 000000 120120 120120 100120 120120 110130 110110 110110 100100 100100 110130 110110 110130 110110 100110 110110 100120 110110 100100 100120 110110 120120 100100 110130 110110 120120 000000 110130 130130 110110 130130 130130 100100 130130 100100 100130 120120 130130 100100 110110 110110 110110 130130 120120 100130 120120 100100 100100 110130 120120 110130 100120 130130 120120 100120 110110 100120 000000 130130 100100 130130 120120 100120 100100 100100 100100 120130 100100 110130 100100 110110 110110 110110 120120 130130 120130 110130 120120 100100 100120 110110 100100 110110 100100 100100 120130 100100 100110 110110 120120 130130 120120 100110 100100 100100 130130 100100 120120 120120 130130 120120 130130 110110 110110 130130 100130 110130 100100 130130 110110 100100 130130 100100 120120 000000 120120 100100 130130 100100 100100 110110 130130 110110 100100 120120 110110 120120 120120 100110 100120 100110 100120 110110 110130 110110 110130 100100 000000 110110 130130 110110 100100 100120 110110 130130 130130 110130 130130 100100 100100 120120 120120 110130 130130 110110 100100 110110 130130 110110 100120 100110 120120 100100 130130 130130 110110 100120 100100 110110 130130 110110 100110 120130 100100 110120 100100 100110 100110 110130 110130 100130 110110 000000 110110 100100 130130 130130 130130 110110 110110 110130 130130 100100 100110 100130 110130 130130 130130 110110 130130 120120 130130 130130 000000 130130 100130 130130 130130 130130 110130 110110 100100 100100 130130 100100 100100 110130 100120 100100 110110 100100 100100 110110 000000 130130 110120 120120 110130 110120 120120 130130 120120 120120 130130 130130 100100 130130 100130 120120 120120 100100 100100 100100 110130 130130 100120 110120 100100 110110 110130 100100 110130 100100 130130 130130 100100 100100 110130 100130 110120 120120 100120 130130 120120 110120 130130 100120 120120 130130 120120 120130 100110 110110 110110 130130 000000 110110 120120 120120 120120 110130 000000 120120 100110 110130 000000 120120 110110 110130 120120 110110 110110 120120 100130 100100 100100 100100 130130 100100 100110 110110 120120 100100 110130 110130 120120 110110 110110 100100 100100 120120 100100 130130 100110 130130 100100 000000 110110 110110 110110 130130 130130 130130 100120 130130 130130 100100 130130 120120 130130 000000 100110 130130 110120 130130 120120 000000 100120 100100 100130 120120 120120 110120 000000 100100 130130 110110 110110 100100 100100 100100 100110 120120 130130 130130 100100 110110 120120 110110 120120 120120 100120 130130 120120 130130 130130 110110 100130 130130 100110 110110 130130 130130 110110 100120 110110 100100 100100 110120 110130 130130 130130 130130 100110 100110 120120 100100 120120 100100 130130 110110 110110 110110 130130 120120 100100 110120 130130 120120 100100 110130 100110 110110 130130 000000 130130 130130 110120 120120 130130 110110 100120 100100 110110 100130 120130 100100 000000 130130 110110 110110 100100 110110 130130 110120 100120 130130 110110 120120 110110 120120 100130 110110 120120 100100 110110 110110 120120 100110 110110 100100 120120 100130 110110 100100 110120 110110 110120 100110 130130 100100 130130 120120 110130 130130 120120 110130 110110 110110 110110 120120 110110 130130 110110
HF295, 110110 110110 120120 100120 100100 100120 100110 110110 100120 130130 100100 100100 120120 120120 130130 120120 110110 110120 000000 110110 100130 110120 100100 130130 120120 110110 130130 120120 100100 000000 110110 110110 120120 110110 100100 100100 110110 130130 110110 100100 100120 100100 100110 110110 100120 130130 120120 100100 110130 110110 110130 100130 100130 110110 110110 130130 110110 100100 110110 130130 120120 110110 000000 100120 100130 110120 100100 000000 100130 100130 110110 110110 130130 130130 130130 110110 100100 110130 110110 100100 110120 100100 120120 100120 100100 100100 130130 110130 110110 120120 100110 000000 130130 100100 100100 110110 120120 130130 110110 100100 130130 110110 100100 120120 110110 120120 110110 100100 100120 100100 100100 130130 110130 120120 120120 100100 110110 100110 130130 130130 120130 110130 110110 100120 100120 120120 100100 110110 100110 100100 130130 130130 120120 120120 000000 110110 100100 120120 100100 120120 120120 120120 100120 100120 100120 110110 100100 110110 110120 100120 110110 110110 100100 120120 100110 100100 100110 100100 100100 100100 100100 110130 110110 110130 100100 100100 110110 130130 120130 120120 100120 120130 000000 120120 110110 130130 100100 100100 100100 110110 100100 130130 100100 130130 100100 110110 110130 100100 100130 110130 110110 110110 000000 120120 100100 120120 130130 130130 120120 110110 110130 130130 110110 100120 100100 110110 110110 100130 120120 110110 110110 120120 110120 110110 130130 110110 110110 120120 110130 120120 110110 100100 110110 120120 100100 110110 100110 120120 120120 130130 120120 100110 120120 110110 120120 110110 120130 130130 000000 130130 130130 130130 100100 120130 110110 000000 120130 100110 110110 120120 100120 100100 110110 120120 120120 130130 100100 100100 130130 130130 100100 120120 100100 130130 130130 110110 120120 110110 130130 110130 110110 110110 100130 130130 100100 120120 120120 100100 100120 130130 110110 100130 100130 130130 120120 000000 000000 110130 120120 130130 110110 110120 110110 100100 100120 110110 100130 110130 120120 110130 120120 110120 110110 120130 110120 110110 100110 120130 100120 110110 110110 120120 110130 130130 120120 110110 120120 130130 130130 120120 110110 130130 110110 120120 110130 130130 100100 110110 100100 110110 110110 110110 110110 100120 120120 110110 100120 100100 110130 110110 100100 120130 100100 100100 100100 100120 130130 130130 120120 120120 110110 110130 120120 000000 110110 100120 100130 120120 110110 000000 100110 100120 120120 100100 130130 110110 100100 100100 110110 100130 130130 110120 120120 110110 120120 100100 130130 130130 120130 120120 120120 120120 110110 120120 100130 100130 120130 110130 130130 120130 120120 110110 100130 110110 120120 120120 130130 120120 100100 100100 100100 130130 130130 100100 100130 120120 130130 100100 120130 100100 110110 100100 120120 120120 120120 100100 110130 130130 100110 000000 100130 130130 100120 100110 110110 100100 100100 120120 110130 100110 100100 100120 130130 130130 100130 110120 120120 100100 130130 100100 120120 110110 120120 110110 100130 100120 100120 100100 100110 130130 130130 110110 110130 100120 130130 130130 130130 120120 130130 130130 120120 110130 110130 100110 100120 110130 100100 110130 100110 000000 000000 110110 100110 100120 130130 100120 130130 110120 100100 120120 110110 120120 100110 120120 100100 110130 100130 110110 100110 130130 120120 120120 130130 130130 110110 130130 130130 110110 120130 130130 130130 000000 120120 110120 110130 100110 100100 100130 110110 100120 100100 120120 100100 110110 110130 120130 110110 130130 120120 120120 120120 110110 100120 120120 120120 130130 110110 100100 130130 110110 100120 100110 130130 100100 110110 130130 120120 120120 100100 120130 110130 110120 100120 110130 120120 130130 100120 110130 100100 130130 120120 130130 100100 100100 110110 000000 100120 110110 120120 130130 100110 100130 000000 130130 110110 120120 120120 130130 110110 100110 100110 110110 100120 100100 120120 100100 120120 110110 100130 130130 100110 100100 110120 110130 130130 130130 100120 120120 110120 100100 110110 110110 110110 130130 110110 130130 120120 130130 110110 110110 100100 110110 000000 120120 120120 100100 110130 100100 120130 100120 110110 110110 130130 130130 110110 120120 100110 130130 100100 100120 110130 100120 120130 130130 130130 120130 100120 130130 100100 130130 000000 130130 110110 100100 120120 100100 120120 000000 100110 100100 110110 100120 100100 120120 000000 100110 110130 110110 130130 120120 100100 120120 100100 110120 110110 120120 120120 110120 100100 110110 120120 130130 130130 110130 100100 110130 100120 130130 110130 130130 100120 110110 100100 110110 110110 110110 100100 130130 130130 120120 100120 000000 100100 100100 110130 100120 130130 100100 110110 130130 130130 110110 110110 100100 100110 120120 100100 110110 120120 100130 110110 100100 110120 100110 110110 110110 110110 120120 100100 120120 100100 110110 100100 100100 100110 100100 130130 130130 130130 130130 130130 110110 120120 100100 110110 100100 110110 100100 100100 110110 120130 120120 110130 110110 130130 110110 110110 100100 120120 120130 120120 110110 130130 100100 110110 110110 100100 130130 100110 130130 100100 130130 110110 110110 100100 100100 130130 110110 110110 110110 120120 120120 000000 120120 100120 000000 120120 130130 120120 120130 100120 110130 110110 100100 130130 110130 100100 100100 110110 130130 110130 110110 110110 100100 100100 100100 130130 100100 110110 110110 110110 110110 100100 100120 100120 130130 120120 110120 100100 120120 130130 110110 100120 110110 000000 110110 110130 120130 100110 100130 130130 130130 130130 110120 130130 130130 110110 120120 130130 130130 130130 130130 100100 100110 120120 110110 130130 000000 100100 000000 110110 110130 100110 130130 100120 120120 130130 120120 100130 110130 100130 120120 110110 130130 110110 100100 100100 100110 130130 110110 110130 100120 110110 110130 100100 110130 100100 000000 120120 110110 130130 130130 120120 100120 100120 130130 100130 130130 110120 130130 130130 110110 110130 120120 120120 130130 120120 100100 110110 110110 110120 130130 130130 110110 110130 120120 110110 110110 100100 130130 120120 110110 110130 110110 110110 130130 100100 120120 130130 120130 110110 130130 130130 100100 130130 110110 100120 120130 130130 120120 120120 100100 130130 110130 130130 100100 100110 120120 120120 110110 110120 110130 100100 120120 120120 100120 110110 120120 110110 110130 100100 110110 110110 100100 130130 120120 110110 130130 100100 130130 130130 110120 120120 110110 130130 100100 130130 110110 120120 120120 120120 100130 110110 120120 120120 110110 110110 110110 120120 100100 120130 100130 110130 130130 110110 110110 120120 130130 130130 100100 130130 110110 000000 100100 110110 130130 130130 110120 120120 100100 110110 110110 100120 120120 110130 100100 120120 130130 100110 100100 110110 100110 100100 100120 100100 110120 100120 110110 120120 110120 100120 130130 100120 100110 100100 130130 130130 130130 100100 100110 100120 110110 110110 100100 110110 120120 100100 110120 130130 130130 100130 110110 100100 100100 100100 120120 110110 110130 120120 100100 100100 110110 130130 110110 100100 100100 110110 100130 120120 100100 120120 100110 130130 100120 130130 100100 130130 100100 110110 120120 110110 110110 100100 100130 120130 130130 100120 110110 100130 100100 130130 110110 120120 110110 120120 000000 100120 120120 100110 100100 120120 130130 110120 100100 110130 130130 120130 130130 000000 100100 130130 130130 120120 130130 130130 120120 100100 130130 110110 100100 100100 100100 000000 100110 000000 100100 130130 130130 130130 120120 110130 100100 110110 110110 100120 130130 110110 130130 110110 130130 130130 130130 130130 100120 110110 130130 120120 100100 130130 130130 110130 130130 120120 100130 100100 100100 120120 130130 130130 110110 120120 100100 130130 130130 130130 120130 100100 110130 100100 110130 110110 100100 100100 120120 110110 100100 110120 120120 130130 120120 110110 100110 110110 110110 110110 130130 000000 120130 120120 110110 100120 100100 130130 100120 110130 100100 130130 110110 100110 130130 110130 000000 110130 100120 100100 110130 100100 110120 100100 130130 100100 100110 120120 100120 110110 110110 100120 110110 100120 100130 100120 110110 130130 120130 110120 130130 130130 130130 110130 110130 120120 100110 130130 110110 130130 110130 100120 130130 110130 110110 100110 110120 130130 100100 130130 100100 100100 100100 110110 110110 100100 110110 130130 100100 100100 120120 100120 100120 100100 130130 110110 120120 110130 100120 100100 100100 110110 130130 110130 130130 110130 110110 130130 130130 120120 110110 120120 100120 120120 100100 100120 130130 110110 100100 100100 110110 130130 100100 110110 100110 110110 120120 120120 110110 100120 110130 100100 100130 100120 120120 100110 110110 100120 110110 110120 110130 110110 130130 100120 100110 110130 110110 130130 000000 110110 130130 100110 110110 100110 120120 110110 110110 100100 130130 100100 120120 130130 100100 100100 100100 100100 120120 100130 110110 100100 120120 100100 120120 120120 120120 100120 120120 120120 120120 110130 110110 100100 110130 120120 130130 110110 000000 110110 110130 120120 130130 110110 100100 100110 100100 110130 100100 100100 110110 100120 110110 110110 100100 100100 110110 120120 130130 100100 130130 110110 100100 110110 110130 100100 110130 120120 110110 130130 130130 110110 100130 100110 100110 110130 120120 100100 130130 120120 100130 110110 110110 100120 130130 110130 130130 130130 110110 120120 110130 120120 100100 130130 100100 120130 000000 100120 110120 110110 110120 110130 130130 100100 110130 110110 100100 130130 110110 120130 120120 100110 100100 120120 100100 130130 120130 110110 110110 100100 130130 100100 120120 130130 100100 120120 100100 120120 100100 130130 130130 130130 100100 100100 110130 110110 130130 130130 100120 000000 110110 130130 110110 110110 120120 130130 110110 110110 100100 100110 110130 130130 100120 100100 100120 130130 100100 100100 110110 120120 130130 100130 110110 120120 110110 110110 130130 110110 110110 100100 100100 100100 120120 110110 130130 100100 110130 100100 100120 120120 110110 100100 100100 110110 120120 130130 120120 120120 100110 110110 130130 100100 100130 130130 100130 120120 130130 110120 100110 110110 100100 100110 000000 100110 100130 110110 120120 120120 110120 120120 100120 100100 100100 000000 120120 110110 100130 130130 130130 120120 120120 100100 000000 110130 110130 110130 110110 110120 110120 130130 110110 110130 100100 120120 100100 120120 130130 120120 130130 100120 100100 120120 130130 110110 100120 100120 120120 100120 130130 120120 120120 110130 110110 100120 130130 100100 000000 100110 100110 110110 120120 100110 110110 100100 120120 100120 130130 110110 100100 100110 120120 100100 120120 120120 130130 100100 120120 110130 120120 110110 130130 110110 110130 100100 110110 110110 130130 100110 120120 110130 130130 100100 100100 100130 110110 100100 110110 110110 000000 100120 110110 100100 120120 120120 130130 120120 130130 110110 120120 110110 120120 000000 110130 100110 120120 100100 100100 100100 100100 100120 100120 100130 130130 110120 100100 120120 110130 120120 130130 100100 100120 100100 100100 100100 110110 130130 130130 130130 100100 120120 130130 130130 130130 100100 100110 120120 120120 100100 100110 100100 110110 110110 100110 130130 110110 110110 110110 130130 110110 130130 000000 110110 110120 110110 100100 120130 100130 100100 110130 130130 120120 000000 130130 120120 100100 110130 130130 110110 130130 130130 120120 120120 120120 130130 110110 100120 110130 110110 130130 100100 130130 100130 110110 130130 130130 110130 110110 100120 100100 100110 120120 110130 100100 110110 130130 110110 110110 110110 120120 100120 120120 130130 100100 100100 100100 120120 100100 120120 130130 110110 120120 110130 130130 110110 100120 100120 120120 110120 110110 110110 110110 100110 100100 130130 110110 130130 110110 110110 110110 100100 110110 100100 120120 110130 100120 100120 130130 110110 120120 110120 110130 130130 110110 130130 130130 100100 130130 100100 130130 100120 100130 100130 110130 110110 100100 130130 120120 100130 120120 100100 100110 130130 100120 110130 100100 130130 100120 100100 110120 100120 120120 110130 110110 000000 100120 120120 100110 100100 100120 120130 100100 110130 100100 110110 110110 110130 120120 100130 130130 110110 120120 100100 100100 110110 100120 110110 100110 100100 120130 100100 100100 120120 110120 110110 120120 100100 100100 100100 110130 000000 120120 120120 130130 120120 130130 120120 110110 130130 130130 110110 100100 130130 100100 100100 120130 120120 120120 120130 120120 100120 130130 100100 100100 100110 130130 110110 130130 120120 130130 120120 120120 100110 100120 100100 100120 110110 130130 110130 130130 100100 130130 110130 110130 110110 130130 100120 120120 130130 130130 110110 130130 100100 100100 120120 130130 110110 110130 110130 130130 110110 130130 110110 100100 110110 120120 100130 130130 130130 110110 120120 100100 110110 130130 110130 100100 130130 100100 110110 100100 100100 100110 110130 130130 100130 100110 130130 110110 100100 130130 130130 130130 110110 110110 110110 130130 110110 100100 100130 130130 130130 130130 110110 110130 100120 120120 130130 110120 130130 100130 100130 130130 130130 110130 110110 100100 000000 130130 100110 130130 110110 100120 100100 110110 100100 100100 110110 120120 130130 120120 130130 110110 120120 120120 130130 120120 120120 130130 130130 100100 110130 130130 120120 120120 100100 100100 100100 110110 110130 100100 120120 100100 100110 110130 130130 110110 100100 110130 130130 100100 100100 110110 130130 120120 120120 100120 130130 100100 120120 000000 120120 100120 130130 120120 120130 110110 110110 110110 130130 120120 110110 120120 100120 120120 130130 130130 120120 100110 110130 130130 120120 110130 110130 120120 110110 110110 120120 100130 100100 100100 100100 130130 100100 110110 110110 120120 100110 110110 130130 120120 100110 110110 100110 100110 120120 100110 130130 110110 130130 100100 130130 110110 110110 110110 130130 130130 110110 100100 130130 100130 100100 130130 100120 130130 110130 100100 110130 110110 130130 100120 120120 100120 100110 130130 120120 100100 120120 120120 130130 130130 110110 110110 100100 100110 120120 000000 120120 130130 120130 100100 110110 000000 110110 110120 100120 120120 110130 120120 130130 110130 110110 100130 130130 100110 110110 130130 100130 110110 100120 110110 100100 100110 120120 130130 000000 130130 130130 110110 100110 120120 000000 120120 100100 130130 000000 110130 110110 130130 120120 100100 120120 130130 120120 100100 110130 100110 110110 130130 130130 130130 110130 110120 120120 130130 110110 100120 100100 110110 130130 120130 120120 110130 100100 110110 100110 100100 110110 130130 120120 120120 130130 110110 100120 110110 120120 130130 130130 110110 120120 110110 110110 120120 100100 110110 100100 100120 100130 110120 100100 120120 130130 110120 000000 130130 100110 130130 120120 130130 110110 120120 110110 110110 110110 110110 120120 110130 110130 110110
HF296, 100110 110110 110120 100120 100100 100120 100100 110110 100100 130130 100100 100100 000000 120120 130130 110110 130130 110120 100120 110110 100130 110110 100100 110130 120120 110110 130130 120120 100100 110110 110110 100110 110120 110110 100100 130130 110110 130130 110110 100100 120120 100110 100110 110110 120120 130130 120120 100100 130130 100100 110110 000000 100100 000000 110110 100130 110110 100110 110110 110130 110120 110110 110110 100100 100130 110120 100110 130130 100100 100130 110110 110110 130130 110110 130130 110120 100110 110110 110110 100100 110110 100100 120120 100100 100100 100100 130130 110130 100110 120120 100110 110130 100130 100100 100100 110130 100120 130130 110120 100100 000000 110120 100100 120120 110110 100100 110130 120120 100100 100100 100100 130130 110130 120120 120120 100120 100110 100100 130130 130130 120130 110130 110110 120120 100100 100100 100100 110110 110110 000000 100130 130130 120120 120120 110110 110130 100100 110120 100110 120120 120120 120120 100100 120120 120120 110110 100100 120120 120120 120120 110110 130130 120120 100120 100110 100100 100100 120120 100110 100100 110110 130130 110110 000000 100100 100100 130130 100130 130130 120120 100100 120130 100120 100120 110110 110130 100100 100100 100100 110130 100120 110110 100100 130130 100100 000000 110110 100130 130130 130130 000000 110110 130130 000000 100100 120120 110110 130130 120120 110110 110130 130130 110110 100120 100110 110110 110110 100100 110120 100110 110110 100120 000000 110110 130130 110110 110110 120120 000000 120120 110110 100100 100110 120120 100100 110110 100100 120120 110120 000000 110120 100100 120120 110110 120120 110130 120120 130130 100120 110130 130130 110130 100100 130130 110110 110120 120130 100100 110110 100120 120120 100110 110110 120120 130130 130130 100100 100100 130130 130130 100100 110120 100100 110110 130130 110130 120120 110110 130130 130130 130130 110120 130130 130130 100100 120120 100120 100100 100120 130130 110110 130130 100100 110130 110120 100130 110130 110110 120120 110130 110120 120120 110110 100100 100120 110110 100130 110130 000000 000000 110110 110110 110110 120120 000000 100110 100110 120120 100120 000000 110110 120120 110130 110130 120120 110110 000000 130130 000000 120120 110110 130130 110110 120120 110130 110130 100100 110130 100100 110110 110120 110110 110110 100120 120120 110110 120120 100120 130130 100100 100100 120120 100100 100100 100100 120120 130130 130130 120120 120120 130130 130130 120120 110130 110110 100120 100130 120120 110110 100120 110110 120120 120120 100120 120120 110110 100100 100100 110110 130130 130130 120120 120120 110110 120120 100100 130130 130130 120130 120120 120120 120120 110110 100100 100100 100100 120120 110130 130130 120130 120130 110110 100100 110110 120120 100100 130130 120120 100100 100100 100100 130130 130130 130130 130130 120120 130130 100100 120120 100100 110110 100120 120120 120120 120120 100100 110130 130130 100110 120120 100100 110110 120120 100110 110110 100100 110110 110120 110110 100110 000000 100120 110110 100130 100130 120120 120120 100100 110130 100100 120120 110110 120130 110110 100100 100100 100100 130130 110110 130130 110130 110110 130130 120120 100130 130130 110130 000000 110130 130130 120120 110130 110110 100110 100120 110130 120120 130130 000000 100120 100100 130130 100100 120120 100100 000000 130130 110110 100130 120120 110110 000000 100110 100120 000000 130130 100100 110110 110110 130130 120120 120120 110110 130130 110110 130130 110130 110130 130130 130130 130130 100100 120120 110120 110130 100100 100100 100130 110130 100120 100100 000000 100120 110110 130130 130130 120120 130130 120120 120120 120120 110110 100120 100120 120120 130130 110110 100100 130130 110110 100100 100100 130130 100100 110130 130130 120120 100120 100100 120130 110110 120120 100100 110130 120120 130130 120120 130130 100110 130130 120120 110130 100100 100100 100110 100120 100120 110110 120120 130130 100110 100130 130130 110110 110110 120120 120120 110130 110110 100110 110110 100110 120120 100100 100120 100120 100120 110110 100130 110130 100110 100100 120120 130130 110130 110110 100100 120120 110120 100100 110130 110110 110110 100130 110110 100130 100120 130130 110130 110110 100100 110110 120120 120130 100120 100130 110110 100100 120130 100120 110130 110130 130130 000000 100100 120120 100110 130130 100100 100100 110110 120120 120120 000000 130130 130130 120120 130130 000000 130130 110130 130130 110110 100100 100100 100100 120120 130130 100110 100100 110110 100100 100100 120130 110110 110110 110130 110110 130130 100100 100100 100120 100100 120120 110110 100120 120120 110120 100100 110110 100120 110130 120120 110130 100100 110110 100100 130130 000000 130130 120120 130130 120120 000000 110110 110110 100100 130130 120130 110110 100100 100130 110110 100110 110130 100120 100130 100100 110130 130130 110130 110120 110110 100100 110110 120120 110110 110110 000000 100130 110110 100100 120120 100110 110110 110110 100110 100120 000000 110120 100100 110130 100100 100100 100100 100100 130130 130130 130130 110130 110110 110110 100120 100100 110110 100120 110130 100100 100100 110110 120120 120120 110110 110110 130130 110130 100110 000000 120120 120130 120120 110110 130130 100120 110110 110110 100100 130130 110110 130130 100100 130130 110110 110110 100100 100100 120120 110110 110130 000000 120120 120120 120120 110120 120120 100120 100120 100130 100100 120120 100100 130130 110130 100100 130130 130130 100100 100120 110110 130130 130130 110110 110110 100100 100100 100100 130130 100120 110110 110110 110110 110130 000000 100120 100100 110130 120120 110120 100100 120120 130130 110110 120120 110110 110110 130130 130130 130130 100110 100130 130130 130130 130130 120120 130130 130130 100110 110110 130130 130130 130130 130130 100100 100110 120120 110110 130130 100100 100100 130130 110130 000000 100100 130130 120120 000000 110130 100120 100130 110130 100130 110120 000000 130130 110120 100130 100100 100110 130130 110110 110130 100120 110130 110130 100100 110130 100100 110110 120120 110130 130130 130130 120120 100100 100100 130130 130130 130130 120120 000000 130130 130130 110110 120120 120120 130130 120120 120120 100110 110110 120120 110130 130130 110110 110130 120120 000000 110110 100100 130130 100120 100110 130130 110130 110130 130130 100100 120120 110130 120130 110130 130130 100130 100110 130130 130130 120120 120120 130130 120120 120120 100100 130130 110110 130130 100130 100100 130130 100120 110110 110110 110130 120120 110120 100100 100120 100110 100120 110110 110130 100100 110110 110110 100100 110110 100120 110110 130130 100100 110130 130130 110120 120120 110120 130130 100120 130130 110110 120120 100120 000000 100130 100100 100120 120120 110110 110110 110110 100120 110110 000000 000000 110110 130130 110130 100110 120120 130130 130130 100100 130130 110110 110110 100100 110120 130130 130130 110120 120120 100100 110110 110110 100120 120120 110110 100100 120120 130130 100100 100120 110130 100110 100110 100100 100100 110110 120120 120120 120120 110120 120120 100130 100120 100100 100110 130130 100100 130130 100100 100100 120120 120120 110110 100120 110110 120120 100100 110110 100130 110130 130130 110110 100100 100110 100100 100100 100100 000000 120120 100100 100100 110110 120130 110110 100100 100110 000000 100100 120120 120120 120120 110110 130130 100120 110110 100100 100130 100100 110110 110120 110120 110110 100100 100100 120130 130130 100120 110110 100130 100100 130130 110110 120120 100110 120120 100100 120120 120120 100110 100110 120120 110130 120120 100100 110130 130130 120120 130130 000000 100120 130130 110130 120120 120130 130130 110110 100110 110130 110110 100100 100120 120120 130130 100100 100100 100100 110110 120120 100130 130130 110130 000000 110110 130130 000000 130130 110110 110130 110110 110130 130130 130130 130130 000000 110110 110130 100100 100100 110110 130130 110110 130130 120120 100130 100100 100100 120120 130130 130130 100110 120120 100100 130130 130130 130130 120120 100100 110110 100120 110110 110110 100100 100100 120120 110110 100100 120120 120120 130130 100120 110130 100110 110110 000000 110120 130130 130130 120120 120120 110110 100100 100110 130130 100100 110110 100100 130130 110110 110110 110130 130130 110130 130130 120120 100100 110110 100100 120120 100100 110130 100100 100100 120120 100100 110110 110110 120120 110110 100120 130130 000000 110130 130130 120120 110120 130130 130130 110130 110110 130130 000000 110110 130130 110110 120130 110110 120120 130130 110110 110110 100110 110110 130130 100100 130130 100100 100100 100100 110110 110110 000000 000000 130130 100110 100100 110120 120120 100100 100100 130130 110110 120120 130130 120120 100130 100100 110130 100130 110110 130130 130130 110110 130130 130130 110120 110120 100120 100120 120120 100100 100100 100100 110110 100100 100120 110110 130130 100100 110110 100100 110110 120120 120120 110130 120120 130130 100100 100100 100100 120120 110110 110110 120120 110110 110110 110110 110110 130130 100120 100110 130130 110110 130130 120120 110110 110110 110110 110110 100110 110120 110110 110110 100100 130130 100130 120120 130130 100100 100100 100110 100100 120120 100100 110110 100100 120120 100100 120120 120120 100120 100100 120120 120120 120120 130130 000000 100100 130130 120120 130130 110110 100100 110110 110110 100120 130130 110130 100100 110110 100100 130130 100100 100130 110110 120120 000000 100110 100100 100120 110110 120120 130130 100100 110130 130130 100120 110120 130130 100100 130130 120120 100110 130130 130130 110110 100100 000000 100100 110110 120120 100120 130130 100120 130130 000000 110110 100120 130130 130130 130130 130130 110110 120120 110130 120120 100100 130130 100100 120120 100130 100100 110110 120120 110120 130130 130130 100130 110130 110130 100100 110130 110110 120120 120120 110110 100100 120120 100120 130130 120120 110130 110110 100100 130130 100100 120120 130130 100100 100100 100100 110110 100120 130130 130130 110130 100100 100100 110130 120120 130130 110130 120120 110110 100100 100130 110110 110110 120120 110110 100100 110130 100100 110110 110130 130130 120120 100100 120120 130130 100100 100100 110130 000000 130130 100130 110110 120120 110110 110120 000000 130130 100110 100100 110110 100100 120120 110130 110130 100100 110130 100100 100120 120120 110110 100100 100100 110110 120120 130130 100120 120120 110110 130130 130130 100100 100130 100130 100130 100100 100130 120120 110110 110110 100100 100110 120130 100110 100130 110120 000000 100120 110110 120120 120120 100100 100130 120120 100120 100110 100130 130130 120120 120120 120120 100100 120120 110110 110110 110130 110110 120120 110110 100130 110110 110110 100100 120120 100100 120120 130130 120120 110130 120120 130130 120120 110130 110110 120120 100120 120120 120120 100130 120120 120120 110130 110110 100100 120120 100100 120120 000000 100100 100110 130130 100100 110110 100110 100120 100100 130130 110110 100100 100100 110120 100100 120120 120120 130130 100100 120120 130130 130130 120120 130130 110110 110130 100100 130130 110110 130130 100110 100120 130130 110110 100110 110110 100100 110130 100100 110110 110110 100100 100100 100110 100100 120120 120120 130130 120120 120130 100110 120120 120120 110120 120130 110130 100100 120120 100100 100100 100100 100100 120120 100120 100130 130130 000000 100100 120120 110110 120120 110130 100120 100120 100100 120120 100100 130130 120120 130130 130130 100100 120120 110130 130130 130130 100100 110110 110120 120120 100130 100110 130130 110110 110120 110110 130130 110110 110110 110110 110130 110110 110130 000000 110110 110110 110110 100120 120130 130130 130130 110130 110110 120120 120120 000000 120120 120120 110110 130130 110110 130130 130130 100120 100100 130130 130130 110110 120120 130130 110110 130130 100100 130130 100130 110110 130130 000000 110110 110130 120120 100100 110110 120120 130130 100100 110110 110130 110110 100100 110110 120120 120120 100120 130130 100110 100100 100100 120120 100100 120120 130130 100110 120120 110130 130130 110120 100120 120120 120120 120120 110110 110110 110110 100110 100100 110110 110110 110110 110110 100110 110110 100120 110130 100100 120120 110110 120120 100120 110130 110110 120120 110120 130130 130130 110110 130130 130130 100100 130130 100100 130130 120120 130130 100130 110110 110110 100110 130130 100120 100100 120120 100120 110110 130130 120120 130130 100100 130130 120120 100120 110120 100120 120120 130130 100100 110110 100120 120120 110110 100120 100120 120120 100100 110110 100110 110110 120120 110130 120120 130130 130130 110110 120120 100100 120120 110110 100100 110110 100100 100100 130130 100100 110110 110110 110120 000000 120120 100100 000000 100100 110130 120120 120120 120120 130130 120120 130130 120120 110130 130130 100130 110110 120120 130130 100110 100100 000000 100100 100120 000000 100120 100100 130130 100100 120120 110110 130130 110110 100100 120120 110110 120120 100120 100100 120120 100100 100100 130130 130130 110110 130130 100100 130130 110130 130130 110110 130130 120120 120120 130130 130130 110110 110110 100100 100100 120120 130130 110110 130130 110130 100130 110110 110130 110110 100100 110110 100120 130130 130130 130130 110110 120120 100100 110110 110130 110130 100100 120120 100100 110110 100100 100100 100110 130130 000000 130130 100110 130130 110110 100100 130130 110110 130130 130130 110110 130130 110130 100100 100100 100100 110130 130130 110130 110130 130130 120120 120120 130130 120120 130130 100100 130130 110130 130130 130130 110110 100130 100100 130130 100110 130130 110110 120120 100100 100110 100100 100110 110110 120120 130130 110120 130130 110130 120120 100100 130130 000000 120120 130130 000000 100100 110130 100130 110120 120120 100100 100100 100100 110110 130130 100120 110120 100120 100100 130130 100130 130130 100100 130130 110130 100100 000000 110130 130130 110120 120120 100120 110130 100100 110110 130130 120120 120120 130130 120120 130130 100110 110130 110110 130130 120120 110110 120120 100120 120120 130130 130130 120120 110110 110130 130130 120120 110130 110110 120120 110110 110110 120120 130130 000000 100100 100100 130130 100100 110110 110110 120120 100100 110110 110110 120120 100110 110130 100100 100100 120120 100100 130130 110110 110130 100120 130130 110110 110130 110110 130130 130130 110110 120120 130130 100130 100100 130130 100120 110130 130130 100100 130130 110120 110130 120120 120120 100100 100110 100100 120120 100100 110120 100120 130130 130130 110130 110110 100100 100100 100100 100110 120120 130130 120120 100100 110110 120120 110110 120120 120120 100120 130130 120120 130130 110130 110120 130130 130130 100100 110110 130130 130130 110110 100120 110130 100100 100100 120120 130130 130130 130130 130130 100110 110110 120120 100100 100120 100100 130130 110120 110110 110110 100100 120120 100130 120120 130130 120120 100100 110130 110110 110110 130130 110110 130130 130130 110120 000000 130130 110110 100120 100100 110110 130130 120120 000000 110110 100100 000000 110110 100120 110110 130130 120120 120120 130130 110110 120120 110110 100120 130130 110110 120120 100100 110110 000000 120120 100100 110110 100100 000000 130130 120120 100100 000000 130130 000000 110110 130130 100110 130130 120120 130130 110110 120120 110110 000000 110110 110110 120120 110110 110110 110110
HF299, 110110 100110 110120 120120 100100 100100 100100 000000 120120 110130 100100 100100 120130 110120 130130 110120 110110 110110 120120 110110 130130 110120 100100 110110 120120 110110 120130 120120 120120 100110 110110 110110 110120 110110 100100 130130 110110 130130 110130 100100 120120 100100 110110 110130 100120 110130 120120 100110 130130 100100 110130 100100 100100 100110 110110 130130 000000 100110 110130 110110 120120 110110 110110 100100 130130 110120 100100 130130 130130 100130 110110 110110 130130 110130 100130 110120 100100 130130 100100 100100 110110 100110 120120 100120 100100 100100 130130 110110 100110 120120 100110 110110 100130 100110 100100 110130 120120 130130 110120 100120 130130 110110 120120 100120 110110 100120 130130 100120 100120 100120 100100 130130 110130 110120 120120 100100 100110 110110 130130 100130 120120 110130 110110 100120 100120 000000 100100 100110 110110 100100 130130 130130 120120 120120 000000 110130 100100 110120 100110 120120 120120 120120 100100 100120 120120 110130 100100 120120 120120 100120 110130 110130 100120 120120 100100 100100 100100 000000 100110 100120 100110 110110 110110 110130 120120 100100 130130 130130 120130 120120 100120 120130 120120 120120 110110 110110 100120 100100 100100 110110 100100 110130 100110 130130 100110 130130 130130 130130 100100 130130 100110 110110 130130 000000 100100 110120 130130 130130 120120 110110 130130 130130 110110 100100 100100 110110 110110 100130 110110 110110 110120 100100 110120 110110 130130 110110 130130 120120 110130 120120 110110 100120 100110 120120 100110 130130 100100 120120 110110 110130 120120 100100 120120 110110 120120 110130 120120 130130 120120 110110 130130 130130 100120 120130 110110 120120 130130 100100 100110 100120 120120 100100 110110 120120 120120 000000 100100 100100 130130 130130 100100 120120 100100 130130 100100 110130 120120 110110 130130 110110 110110 110110 100100 130130 100100 000000 100100 100100 100100 130130 110110 100130 100100 130130 120120 130130 130130 110130 120120 130130 110120 110120 110110 100100 100120 100100 100130 110130 120120 110130 120120 110120 100110 130130 120120 100100 100110 120130 100100 110110 110110 120120 110130 130130 120120 110110 120120 130130 100130 120120 110110 130130 110110 120120 110130 110130 100100 110110 000000 110110 120120 110110 110110 120120 110120 110110 100120 100100 110130 100100 100100 130130 100100 100100 100100 100120 130130 130130 110120 120120 110130 000000 120120 110110 110110 100100 100130 120120 110110 100120 110110 100100 120120 100100 120120 100110 100100 100100 110130 130130 130130 110120 100120 110110 120120 100100 130130 130130 130130 100120 120120 120120 110130 100120 100100 100130 120130 110130 130130 130130 120120 110110 100130 110130 100120 100100 110130 120120 100100 100100 100100 130130 110110 100130 100130 100100 100100 100100 120120 100100 110120 100100 100100 120120 120120 100100 130130 100130 100110 110120 100130 000000 100120 100110 110130 100100 100110 120120 130130 110110 100100 120120 110110 130130 130130 110120 120120 100100 130130 100100 120120 110110 120130 110110 100100 100120 100120 100100 110110 100100 110130 110110 130130 120120 130130 130130 110130 120120 130130 130130 100120 130130 110130 100110 100120 110130 120120 110130 100100 120120 100100 110130 100110 120120 100130 120120 100130 110120 100130 120120 110110 120120 110110 100120 100100 130130 100130 110110 000000 110130 120120 110120 110110 130130 100110 130130 130130 110110 130130 130130 130130 100100 120120 110120 110130 100100 000000 100130 110110 100120 100100 100120 100120 110110 110130 130130 110120 130130 110120 120120 110120 110110 100120 120120 120120 130130 110110 120120 130130 110110 100120 110110 130130 100130 110110 100130 120120 120120 100100 120130 110130 110110 100100 110130 120120 130130 120120 110130 100100 110130 120120 110130 100120 100120 100110 000000 120120 110110 120120 130130 110110 100100 130130 130130 110110 120120 120120 130130 110110 100100 100100 100110 100120 120120 100120 120120 120120 110110 100100 130130 100100 100100 120120 110130 130130 110110 100100 120120 110110 100100 110110 110110 110110 100130 100110 130130 100120 130130 110110 110110 100100 110110 110120 120120 120120 130130 110130 100100 120130 100100 110130 110110 130130 120130 100110 120120 100110 130130 100100 100100 110110 100120 120130 130130 130130 130130 120120 130130 100100 130130 110110 130130 110110 100120 100100 100100 120120 130130 100110 000000 110110 100120 100100 130130 110110 110110 110130 110110 130130 100120 100100 100120 100100 120120 110110 120120 120120 120120 100100 110110 100120 130130 120120 110110 100100 110110 100120 130130 110110 130130 100100 130130 100100 110110 110110 110130 100100 130130 130130 110120 120120 100130 100110 110110 110130 100100 100130 100100 110110 130130 110130 110120 000000 100100 100100 120120 100110 100100 100120 100130 110110 100100 110120 100110 110110 110110 100110 120120 100110 120120 100100 130130 100100 100120 110110 100100 110130 130130 130130 130130 130130 110110 120120 100100 110110 100120 130130 100100 100100 110110 130130 120120 110110 110110 130130 110130 110110 100130 120120 120120 120120 110110 130130 100100 110110 110110 100100 130130 100110 130130 100100 110130 000000 110110 100100 100100 000000 110110 110110 110110 120120 110120 120120 120120 100120 100120 120120 100130 100120 120130 100100 110130 110110 100100 130130 130130 100100 120120 110130 130130 110130 110110 110110 100100 100100 100110 110130 100100 110110 110110 110110 110110 100100 100100 100120 110110 120120 120120 100100 120120 130130 110110 000000 110110 100110 130130 130130 130130 100100 130130 130130 130130 100100 120120 100130 130130 100110 110110 110130 130130 130130 130130 100120 100100 110120 110110 110130 100100 100100 130130 110110 000000 100100 130130 100120 120120 130130 120120 100130 130130 100100 120120 110110 130130 110120 100130 100100 100110 130130 110110 110130 100100 000000 110130 100100 130130 100110 110110 110120 110110 100130 130130 120120 100120 100100 110130 130130 130130 110110 120130 110130 110130 110110 120120 100120 130130 120120 100100 100100 110110 120120 130130 120120 110110 110110 120120 110110 110110 100100 130130 100100 100110 130130 130130 130130 000000 100100 120120 130130 120120 110110 130130 100100 100110 130130 110110 100120 120130 130130 120130 120120 100110 130130 110110 130130 100130 100100 130130 120120 110120 000000 130130 100120 120120 120120 100120 100110 100120 110110 110110 100100 110130 110110 100120 110110 120120 110110 130130 100100 110130 130130 110110 100120 110110 110130 100100 130130 110110 120120 100120 120120 100100 110110 100120 110120 110110 110110 110110 100120 110110 120130 100130 000000 130130 110110 100100 120130 130130 130130 100100 130130 110110 110110 100100 120120 130130 130130 110110 120120 100100 110110 110110 120120 120120 110110 100100 120120 130130 100100 100100 110110 100110 100100 100100 100100 110120 120120 120120 120120 110110 100100 130130 120120 000000 100100 110130 100130 130130 100100 100110 120120 120120 110130 100120 110110 120120 100100 110120 130130 110130 100130 110120 100100 100110 100110 100120 110110 110110 120120 100100 100100 110110 120130 110110 100100 100100 110120 100100 000000 100100 120120 110110 100130 120120 000000 100110 100100 100100 110110 120120 110110 110110 100100 130130 120120 110130 120120 120120 130130 100120 110130 110110 120120 110110 100120 100100 100100 120120 110110 100110 120120 110130 110120 100100 110110 130130 120120 130130 120120 100100 130130 130130 120120 130130 110130 120120 100100 130130 110110 100100 100100 000000 000000 100110 100120 100110 110110 120130 130130 120130 110110 100100 110120 110130 000000 110130 110110 110130 110110 110130 110130 130130 130130 100100 110120 130130 100120 110110 110110 130130 110110 100100 120120 100100 100110 100100 120120 130130 100130 110110 120120 100100 100130 130130 110130 120120 100100 110130 100100 110110 110110 100100 100100 120120 100110 100100 120120 120120 110130 100120 110130 110110 110110 100110 110110 000000 130130 120120 120120 110110 100100 110110 130130 120120 110110 100100 130130 110120 110110 130130 110130 000000 130130 100100 100100 110110 100100 120120 100100 130130 100110 100100 100120 100120 110110 110110 120120 110110 100120 130130 100120 110130 110110 120120 110120 130130 130130 130130 110110 130130 100100 110110 130130 110110 120130 110130 100120 130130 110110 130130 110110 110110 130130 100100 100100 100100 100100 100120 130130 110110 100100 100110 130130 110110 100100 120120 120120 100100 100120 130130 000000 120120 110110 120120 100130 100100 000000 130130 110110 130130 130130 110110 130130 130130 110120 110110 120120 100120 120120 100100 100100 130130 110110 100100 100120 110110 130130 100100 100110 100110 110110 120120 120120 110110 120120 130130 100100 100130 100120 100120 100100 110110 120120 110110 120120 110130 110110 130130 100120 110110 110110 110110 130130 100100 110110 110130 100110 110110 100100 120120 110110 110110 100100 130130 100100 120120 130130 100100 100120 100110 100100 120120 130130 110110 100100 120120 100100 120120 120120 120120 100100 120120 120120 120120 130130 110110 100100 130130 120120 130130 110110 100120 100100 110110 120120 130130 110130 100100 100100 100100 110130 100100 100100 110130 100120 100110 100110 100100 100100 110110 120120 130130 000000 110130 110110 120120 110120 130130 100100 130130 120120 110110 130130 130130 110110 100130 100110 100100 110130 120120 100120 130130 120120 100130 110110 110110 120120 110130 130130 130130 130130 110110 000000 110130 120120 100100 130130 100100 120130 100130 100100 110120 110110 110120 110130 100130 100100 110110 110130 100120 110130 110120 120120 110120 110110 100100 120120 120120 130130 120120 110130 110110 100100 130130 100100 120120 110110 100120 100120 100100 110110 100120 130130 130130 110130 100100 100100 130130 120120 110130 110130 100120 000000 100110 130130 110130 110110 120120 110110 110110 110110 100100 100110 110130 130130 100100 100100 100120 130130 100100 100100 110110 120120 130130 100100 110110 120120 110110 110120 110130 110110 110110 100100 110110 100100 120120 110110 110130 100120 110110 100100 100100 120120 110110 100100 100100 110110 120120 110130 100120 120120 100110 110130 000000 100100 100100 130130 100100 120120 100130 110120 100110 110110 100110 110110 120120 110110 100130 110110 120120 100120 110110 120120 100120 100100 130130 120120 120120 110110 100130 130130 120130 120120 120120 100100 120120 110110 110110 110110 110110 110120 110110 130130 130130 110110 100120 120120 100100 100120 130130 120120 110130 120120 100130 120120 110110 110110 120120 120120 100120 120120 100100 120120 100120 110130 100110 100100 120130 100110 000000 110110 100100 110110 120120 100100 110110 100100 120120 100100 130130 110110 100120 110110 000000 100110 000000 100120 130130 100100 120120 110130 000000 120120 100130 110110 110110 100100 110110 110110 130130 000000 120120 000000 130130 100100 100110 100100 110110 100100 110130 110110 100100 100120 100110 100100 120120 120120 000000 120120 120130 100110 120120 110120 120120 000000 110130 100100 120120 100100 100100 100100 100130 100120 120120 100130 130130 110120 100100 120120 110110 120120 110130 100100 120120 100100 100120 100110 000000 120130 130130 100130 100100 120120 110130 130130 130130 100110 100100 120120 120120 100100 100100 100130 110110 110110 100110 130130 110110 110110 110110 130130 110110 130130 120120 110110 110120 110110 100100 120130 130130 130130 130130 110130 120120 120120 130130 120120 100120 110130 120130 110110 130130 130130 120120 100120 120120 130130 100110 100100 110130 110110 130130 100100 130130 100100 110120 110130 110130 110110 130130 120120 100100 100110 100120 110130 000000 110110 130130 110110 110110 130130 000000 120120 120120 110130 100100 100100 000000 120120 100100 120120 130130 100110 000000 130130 130130 110120 100100 120120 120120 110120 130130 110110 110110 100110 100110 110130 110110 110130 110110 110110 110110 100100 110130 100100 100120 110130 120120 100120 130130 110110 100120 110120 130130 130130 110110 000000 130130 100100 130130 100100 130130 120120 130130 100100 110110 110110 110110 130130 120120 100130 120120 100100 110110 130130 120120 130130 100100 130130 100100 100100 110120 100100 120120 130130 100100 110110 100120 120120 100110 100120 120120 120120 100100 130130 100110 110110 110110 110110 120120 000000 120130 110110 120120 100100 100100 110110 100100 110110 100100 100100 120130 100100 110110 110120 110110 130130 110120 100100 100100 100110 110130 000000 120120 120120 130130 120120 130130 110120 110130 000000 100130 110110 100100 130130 100110 100100 120120 100120 100120 000000 100120 100100 130130 100100 100100 000000 130130 110110 100100 120120 110110 120120 100120 100110 120120 100110 120120 110130 130130 110130 130130 100100 130130 110110 130130 110110 130130 120120 110120 130130 130130 110110 110130 110110 100100 120120 120130 110110 130130 110130 100130 110110 110130 110110 100100 100110 120120 100100 130130 130130 110110 120120 100120 110110 110130 110130 100100 130130 100100 120120 100100 100110 110110 110130 110130 100100 100110 100130 110110 100120 130130 000000 130130 110110 110120 110130 130130 100100 100100 100100 110130 130130 110130 110110 110110 100120 120120 130130 120120 130130 100130 130130 130130 130130 110130 110110 100130 100100 130130 100100 130130 130130 000000 100100 110110 100100 100100 110110 120120 130130 110110 120130 130130 110120 120120 130130 100120 110120 130130 100100 100100 110110 100130 120120 120120 100100 100100 100100 130130 110130 120120 110110 100100 110110 110130 100100 110110 100100 130130 110130 100100 100100 110130 130130 120120 100120 100120 130130 100100 110110 100100 120120 120120 130130 120120 120120 100100 110110 110110 130130 110120 110110 120120 120120 130130 130130 130130 120120 100110 110110 130130 100120 110110 110110 120120 110110 110130 120120 100100 100120 100120 100100 130130 100100 000000 110110 120120 100100 110110 110130 120120 110110 130130 100110 100100 100120 100100 130130 110110 110110 100100 130130 110110 130130 110110 130130 130130 130130 100120 110130 100130 100100 120130 100120 130130 130130 100100 130130 110120 130130 120120 110120 100100 110110 130130 110120 100100 110120 120120 100130 130130 110110 110110 100130 100100 100120 110110 120120 130130 120120 100100 110110 120120 110130 120120 100120 120120 130130 120120 130130 110130 110110 130130 130130 110110 110110 100130 100130 110110 100120 110110 100100 100100 110120 130130 110130 130130 130130 100110 100110 120120 100100 100120 100100 130130 110110 110110 110110 130130 120120 100100 120120 110130 120120 100100 130130 110110 110110 130130 130130 110130 130130 110120 110120 130130 000000 120120 100120 110110 130130 120120 100120 110130 130130 110110 110110 100100 110110 110130 110120 120120 110130 110110 120120 110120 120120 100130 110110 110120 100100 100110 110110 120120 100100 110110 100100 120120 100130 120120 100100 110120 110110 110120 110110 130130 100100 130130 120120 130130 110110 120120 110110 110120 110110 110110 120120 110110 130130 110130
Pop                                                                                                                                                                                                                                                                                                                                                                                                                                                                                                                                                                                                                                                                                                                                                                                                                                                                                                                                                                                                                                                                                                                                                                                                                                                                                                                                                                                                                                                                                                                                                                                                                                                                                                                                                                                                                                                                                                                                                                                                                                                                                                                                                                                                                                                          
HF453, 100110 110110 120120 100100 100100 100120 100100 110110 100100 130130 100100 100100 120130 120120 110130 110120 110110 110110 100100 110110 130130 110110 100100 110130 120120 110110 120130 100120 100100 100110 110130 110110 120120 110110 100100 130130 110130 130130 110130 100100 100120 100100 100110 110110 100120 110130 120120 100100 110130 100100 130130 100130 100100 100100 000000 130130 100110 100100 110110 130130 110120 120120 110110 100120 100100 110120 100100 120130 100130 130130 100110 110110 130130 110110 100130 110110 100100 130130 100100 100100 110110 100110 120120 100120 100100 100100 130130 110130 100110 120120 110110 110110 130130 100100 100100 110110 100120 130130 110110 120120 130130 110110 100100 000000 000000 100100 130130 120120 100100 100100 100100 130130 110130 120120 120120 100100 100110 100110 130130 130130 130130 110130 110110 120120 100120 100120 100130 110110 110110 100100 130130 130130 100120 120120 110130 130130 100100 110110 100100 120120 120120 120120 100100 100120 100120 110130 100100 120120 120120 100120 110130 130130 120120 120120 100100 100110 100100 100120 100110 100100 100100 130130 110130 000000 100100 100110 110130 130130 120130 120130 100100 120120 100100 120120 110110 110110 100100 100100 000000 110110 100100 110130 100100 110130 100100 130130 130130 130130 100130 130130 110110 110110 130130 120120 100100 110120 130130 110130 100100 000000 110110 130130 100110 100120 000000 110110 110130 100130 120120 110110 110110 100100 110110 100110 130130 110110 130130 000000 110130 100120 110110 120120 110110 120120 100100 110110 100100 120120 120120 130130 120120 100100 120120 110110 120120 110130 120130 130130 120120 110130 130130 130130 100120 120130 110110 120120 130130 100100 110110 100120 100100 100100 110110 110120 120120 130130 100110 000000 130130 130130 100100 120120 100100 130130 100100 110110 120120 110130 130130 110130 110110 110110 100100 110110 100100 100120 120120 100120 100120 100100 130130 130130 100130 130130 110120 100130 110110 000000 120130 130130 120120 110110 110120 100100 100100 100110 100100 130130 120120 110130 120120 110120 100110 120120 120120 100110 100110 120120 100120 110110 110110 120120 130130 130130 120120 110120 120120 110130 130130 120120 110110 130130 110130 110110 110130 130130 100130 110110 100110 120120 110120 110110 130130 100100 120120 110110 120120 100100 130130 100100 100110 130130 110110 100110 100100 100120 130130 130130 110120 120120 110110 130130 120120 110130 110110 100120 100130 120120 110110 100120 000000 100120 120120 100100 120130 110110 100100 100100 110110 130130 130130 110110 120120 110110 000000 100130 130130 130130 130130 100100 000000 110120 110110 100100 130130 000000 120120 110110 110130 120130 120130 110110 130130 130130 120120 120120 130130 100100 000000 100100 100100 130130 110130 130130 130130 100100 130130 100100 120120 100110 110110 100120 100120 120120 120120 100100 130130 100100 110110 110120 100100 110110 100120 110110 110130 100120 100100 110110 130130 000000 100100 120120 110110 130130 130130 120120 120120 100100 130130 100100 120120 110110 120120 110110 100100 100100 100100 100100 110110 130130 130130 110110 110130 120120 100100 100130 130130 120130 130130 130130 120120 110110 110130 100100 100120 110110 100120 130130 100110 120120 100100 110130 110110 120120 100130 100120 130130 110120 000000 100120 110110 120120 110110 120120 100100 130130 100130 110110 100110 130130 000000 110120 130130 130130 100110 130130 130130 110110 130130 110130 110130 100100 120120 110110 110130 100100 100100 130130 110130 100100 100100 100100 120120 110110 130130 120130 110120 130130 120120 100120 120120 110110 100120 100100 120120 130130 110110 100100 130130 110110 100100 100110 130130 100100 110110 100130 120120 100120 100100 120130 110130 110110 100100 130130 120120 110130 120120 130130 100100 130130 120120 130130 100100 100120 110110 000000 100120 110130 120120 130130 110110 100100 130130 110130 110110 120120 120120 110130 110110 110110 100110 100110 100120 100100 120120 100100 100100 110110 100100 110110 100100 100110 120120 110130 130130 110130 100120 120120 120120 100100 130130 110120 110110 100130 100110 130130 120120 130130 130130 110110 100100 110110 120120 120120 100120 100100 110130 100100 130130 100100 110130 110130 130130 120120 110110 120120 100100 120130 100100 100120 110130 100120 120120 130130 130130 130130 120120 130130 100100 130130 110110 130130 110130 100100 100100 100100 120120 000000 100100 100100 110110 100100 100100 120120 110110 110110 130130 110110 130130 100120 100100 100120 100100 120120 110110 120120 100120 120120 100100 110110 100120 110130 120130 110130 100110 110110 100100 100130 130130 110130 100100 130130 100100 110110 110110 130130 100100 110130 130130 120120 100100 130130 100110 100110 110130 120120 130130 100100 110130 110130 130130 110110 110110 100100 110110 120120 100110 110110 100120 130130 110110 100130 110120 110110 110130 110110 110110 120120 100100 110110 100100 110130 100100 100100 100100 100100 130130 130130 130130 110130 000000 110110 100120 110110 110110 100100 110110 100100 100100 110110 130130 120120 110110 110110 130130 130130 100110 100100 120130 120130 120120 110110 130130 100100 110130 100110 100100 130130 110110 130130 100100 130130 110110 110110 100110 100100 120130 110110 110110 100110 120120 120120 110110 120120 100100 100100 120120 100130 100100 120120 100100 130130 110110 100110 130130 110130 130130 100120 110130 130130 110110 110110 110130 100100 100100 100100 130130 100100 100110 110110 110110 110110 100100 120120 100120 110130 120120 120120 100100 110120 130130 110110 100120 110110 110110 130130 130130 130130 110110 100100 130130 130130 130130 110120 130130 000000 100110 110120 130130 130130 120120 130130 000000 100100 120120 110110 130130 100110 100100 130130 110110 110110 100100 130130 120120 120120 110110 100120 130130 110110 100100 110110 110110 130130 110120 000000 100110 110110 110130 110110 110130 100120 110110 110130 100100 130130 100100 000000 110110 110130 130130 130130 100120 100100 100100 110130 130130 130130 110120 130130 110130 130130 110130 120120 100120 130130 120120 100100 100110 110110 110120 110130 120120 110110 110110 100100 110110 000000 100100 100100 100120 110110 110130 110130 110130 130130 100100 100120 110130 130130 110110 130130 100130 100110 130130 110130 120120 130130 130130 120120 120120 110110 130130 110130 130130 100100 110110 120130 100100 110110 110110 130130 100100 120120 000000 100100 100110 120120 110110 110130 100100 130130 100110 100100 110130 120120 110110 130130 100100 130130 130130 110120 120120 110110 110110 100100 130130 110110 120120 120120 120120 100100 110110 100120 120120 100110 110110 110110 120120 110110 120130 100100 110130 100100 110110 100100 120120 130130 100130 100100 110130 110110 110110 100100 120120 130130 130130 120120 100120 100130 110110 110130 120120 120120 110110 100100 120120 130130 100110 100120 130130 100110 100100 100100 000000 110120 100120 110120 120120 110120 100120 130130 120120 100100 100100 110130 100130 130130 100100 100100 120120 110120 110130 100120 110110 120120 100130 110120 130130 110110 100130 110110 100100 000000 100100 100120 100110 110130 120120 100120 100100 110110 120130 110110 100100 100100 110120 100130 120120 100100 120120 100100 130130 100120 130130 100100 100130 100110 110110 120120 110110 100110 100100 100100 000000 110130 120120 120120 130130 100100 130130 100110 120120 110110 100120 100100 100120 120120 100110 100110 120120 130130 110110 100100 110110 100100 120120 130130 120120 100120 130130 110110 120120 120120 130130 120120 100100 130130 110110 100100 100100 120120 130130 110110 100120 100110 110130 130130 130130 120130 110130 100100 110120 110110 120120 130130 110110 130130 110110 110130 110130 120130 110130 100100 110110 130130 100120 100110 110110 130130 110110 130130 120130 100100 100110 100130 120120 130130 130130 110110 120120 000000 130130 130130 130130 120120 100100 110110 100100 110110 110110 100100 100100 100120 000000 100110 120120 120120 110130 100120 110110 100110 110110 110110 120120 130130 100130 120120 120120 110110 100100 110110 130130 120120 110110 100100 130130 110120 110110 110110 130130 110110 110110 120120 100110 110110 100120 110110 100100 110130 100110 100100 100100 100100 110110 110110 120120 110110 100100 130130 120120 110110 130130 130130 120120 110130 120130 130130 110110 130130 100100 110110 110130 110110 130130 110110 120120 130130 110110 130130 100100 110110 130130 100100 100100 100100 100100 100120 000000 110110 000000 110110 130130 100100 100120 110120 120120 100120 100120 130130 110110 120120 110130 100120 130130 100130 000000 130130 110110 130130 130130 110110 130130 110130 120120 110110 120120 100120 110120 100120 100100 100130 110110 100100 120120 100110 110130 100100 110110 100110 110110 110110 100120 130130 120120 130130 100120 100130 100120 120120 100100 110110 120120 110110 110120 110110 110120 130130 100100 110110 110130 110110 110130 120120 110110 110130 110110 110110 000000 120120 110110 110110 100100 110130 100130 120120 130130 100100 100100 100110 100100 120120 100100 110110 100100 100120 100100 110120 120120 120120 100120 120120 120120 120120 130130 110110 100100 130130 120120 130130 100110 100100 110110 130130 120120 130130 110110 100120 100100 100110 110130 100100 100100 110110 120120 100110 110110 100100 100100 110130 120120 120120 100100 110130 110110 100100 110120 130130 000000 130130 110120 110110 120130 130130 110110 100100 110110 100100 110110 120120 120120 130130 120120 000000 110110 110110 100120 130130 130130 130130 130130 110110 120120 130130 120120 100100 130130 110110 120120 100100 120120 110120 120120 120120 110130 100130 100130 110130 110110 100100 110130 120120 120120 110120 110110 100120 110120 100120 130130 120120 110110 100110 100130 130130 100100 120120 110130 120120 100120 100100 110120 100120 130130 130130 110130 100100 100100 110130 120120 130130 110130 120120 120120 100100 130130 110110 110110 120120 110110 100100 110110 100100 100110 130130 130130 100120 100100 100120 100130 100100 100100 110130 120120 130130 100100 110130 120120 110110 110120 130130 130130 100110 100120 110110 100100 100120 110130 130130 100100 110110 110110 100100 120120 000000 100130 100100 110110 120120 130130 120120 120120 100110 130130 130130 100100 130130 100130 100130 120120 130130 110120 100110 110110 100100 110110 120120 100100 100130 110110 120120 100100 120120 120130 120120 100100 100100 120120 120120 110110 130130 130130 130130 120120 120120 100100 120120 110130 110130 130130 110110 120120 110110 130130 110110 110130 100100 120120 100100 120120 130130 110110 110130 120120 000000 100100 110110 110110 100100 120120 120120 120120 100100 100120 120120 110130 100110 100100 120130 100100 100120 110110 100100 110110 120130 100110 100110 100100 120120 100100 110130 110110 100120 110110 110110 100100 100120 100120 130130 100100 100120 130130 120120 120120 130130 110110 110130 100100 110130 110110 130130 100100 120120 110110 130130 100100 100110 100100 110110 100100 110110 110110 100100 120120 110110 100100 120120 120120 130130 120120 130130 110110 120120 120120 110120 120120 110130 100100 120120 100100 100100 100120 100100 100120 120120 000000 110130 120120 100100 120120 110110 120120 130130 100100 100120 100120 120120 100110 000000 120120 130130 100100 100100 120120 130130 130130 100130 100100 100100 110120 120120 100130 110110 100100 100110 110110 100100 110130 100110 110120 110110 130130 110110 110130 120120 110130 110110 110110 100120 120120 130130 100130 110130 130130 000000 120120 130130 110120 100120 130130 130130 110110 110130 130130 100100 120120 120120 130130 110110 100100 130130 110110 100130 100100 130130 100130 110110 130130 110110 110130 130130 120120 100100 110110 120120 130130 100100 110110 130130 110110 110110 110110 120120 120120 120120 130130 100110 100100 100100 120120 100100 120120 130130 110110 120120 110130 130130 110120 100120 000000 100120 120120 130130 110110 110110 100110 100100 130130 110110 110130 110110 110110 110110 100120 110130 100110 120120 110130 120120 100100 130130 100110 120120 120120 130130 130130 110110 130130 130130 100100 130130 100100 100100 120120 100130 100100 130130 110110 100100 100100 100120 100100 100100 100100 110110 110130 120120 130130 100100 130130 100100 100120 000000 100100 120120 130130 100100 130130 100120 100100 100110 100120 100120 130130 100100 110130 100100 110130 110110 130130 000000 130130 130130 110110 100120 100100 100100 110110 100100 110110 100100 100100 130130 100100 100100 120120 110120 130130 120120 100100 100100 100100 110110 100120 120120 130130 110130 120120 100130 120120 110110 130130 130130 110110 100100 130130 100110 100100 120130 100100 100120 120130 120120 100120 110130 100100 100120 110110 130130 110110 100100 120120 110130 120120 120120 000000 100100 110110 100100 110130 130130 110110 110130 100100 110130 110110 130130 110110 100130 120120 110110 130130 130130 110110 130130 100110 100120 120120 120130 110110 110130 110130 130130 110120 110110 000000 100100 100110 100120 100130 130130 110110 110110 120120 120120 110110 130130 110130 100100 120120 100100 110120 100110 100100 110110 110110 130130 130130 110110 130130 110130 100100 130130 130130 130130 110110 110110 110110 130130 100100 100100 130130 130130 130130 110130 110110 110110 120120 130130 130130 110110 130130 100130 130130 130130 110130 110130 110130 100130 100100 110130 100100 100130 110110 100120 100100 100110 100110 100100 110110 120120 130130 110120 120120 110130 120120 100120 100130 120120 110120 130130 130130 100100 130130 100100 120120 120120 100100 100100 100100 110110 110130 100100 110110 100100 110110 110110 100130 110110 100100 130130 130130 100100 100120 110130 130130 120120 120120 100120 130130 100120 110110 000000 120120 120120 130130 120120 120120 100110 110110 110110 130130 110120 110110 120120 120120 120120 130130 000000 120120 000000 110130 110130 120120 110110 110110 120120 110110 110130 120120 100130 100120 100100 000000 110130 100100 110110 110110 120120 100100 130130 130130 120120 110110 110110 100100 100100 120120 110110 130130 110110 130130 100100 130130 110110 110110 110110 110130 100130 110130 100120 130130 130130 100100 130130 120120 110130 110130 110110 130130 110110 130130 100100 120120 100100 100100 100130 120120 100100 110120 120120 000000 130130 110110 110110 100100 100100 120120 110110 120120 130130 120120 100100 000000 120120 110110 110120 120120 120120 130130 100120 130130 110130 110110 130130 130130 110110 110110 130130 100130 110110 100120 110110 100100 100110 110120 110130 130130 130130 130130 110110 110110 120120 100100 120120 100130 000000 110110 110110 110110 130130 120120 100100 120120 130130 120130 100100 110130 110110 110110 100130 130130 130130 130130 120120 120120 130130 110110 120120 100100 110110 130130 120130 120120 110110 130130 110110 100110 100100 110110 130130 120120 120120 130130 110110 100120 110110 120120 130130 110110 120120 100100 100110 110110 000000 100100 000000 100100 100100 000000 120120 100100 120120 130130 110110 000000 130130 110110 130130 120120 130130 110110 120120 110130 110110 110110 110130 120120 110110 130130 110110
HF454, 110110 110110 120120 100100 100100 000000 100100 110130 120120 110130 100100 100100 120130 120120 110130 110120 110110 110120 000000 110110 130130 110120 100110 110110 120120 110110 120130 120120 100100 100110 110110 110110 110120 110110 100100 100100 110130 130130 110130 130130 120120 100100 100100 110110 100100 110130 120120 000000 130130 000000 110130 130130 100100 100110 110110 000000 110110 100110 110110 130130 120120 110110 110110 120120 130130 110120 110110 120130 100130 130130 110110 110110 130130 110130 130130 110110 100100 110130 100100 100100 120120 100110 120120 100120 100100 100100 130130 110110 110110 120120 100100 110110 130130 100100 100100 110130 100120 110130 110120 120120 130130 110120 000000 120120 110110 100100 110130 100100 100100 100100 100100 130130 130130 120120 110120 100100 100100 110110 130130 130130 130130 110130 110110 120120 120120 100100 100100 110110 100110 100100 130130 130130 100100 120120 110110 110110 000000 110110 100110 120120 120120 120120 100120 100120 120120 110110 100100 110120 120120 100100 110110 130130 120120 100120 100100 100100 100100 100100 100110 100100 110110 110130 110130 130130 120120 100100 110110 130130 120130 120120 100120 000000 120120 000000 110110 110130 000000 100110 120120 110110 100120 130130 100100 130130 100100 130130 130130 100130 130130 130130 110110 110110 130130 120120 100100 120120 130130 110130 120120 110110 110130 130130 110110 100120 110110 110110 110110 130130 120120 110110 110120 100100 110110 100110 130130 110110 110130 120120 130130 120120 110110 100100 100110 120120 100100 110110 110110 120120 110120 130130 110120 100100 120120 110110 120120 110110 120120 130130 000000 130130 130130 110130 100100 130130 110110 110120 130130 100100 100110 100120 120120 100100 110130 110120 120120 110130 100100 100100 130130 110130 100100 120120 100100 130130 130130 110110 120120 110110 130130 110130 110110 110110 100100 130130 100100 120120 120120 100100 100120 130130 110110 130130 100130 130130 110110 100100 110110 110130 120130 130130 110110 120120 110120 100130 120120 110110 100100 130130 120120 130130 110120 110120 110110 120120 110120 100110 100100 120130 100120 110110 110110 100120 130130 130130 120120 110120 120130 130130 130130 100120 110110 130130 110110 110120 110110 110130 100130 000000 100110 110110 000000 110110 110110 100100 120120 110110 100120 100100 110110 100100 100100 120120 100110 100110 100110 120120 130130 130130 000000 120120 110110 130130 120130 110130 110110 120120 130130 120120 110110 100100 100110 120120 120120 100100 130130 110110 000000 100100 110130 130130 100130 120120 120120 110110 120120 100100 130130 130130 130130 100100 120120 120120 110110 100120 130130 100130 120120 110130 130130 120120 130130 110110 130130 110130 120120 100100 130130 120120 100100 100100 100130 130130 130130 100130 100130 100100 130130 100100 120120 100100 110110 100100 100120 120120 120120 100100 110130 100130 100110 120120 100130 110110 120120 100110 130130 100120 100100 120120 110130 110110 100100 120120 110110 130130 100130 120120 120120 100100 110130 100100 120120 110110 120130 110110 100100 100120 120120 100130 110110 100130 110130 110110 110130 120120 130130 130130 110110 120120 130130 130130 100120 130130 110110 100100 120120 110110 100120 110130 100100 120120 100120 130130 100110 120120 130130 100120 130130 110120 100130 120120 110110 120130 110110 120120 100120 130130 130130 110110 110110 000000 120120 110120 130130 130130 100110 130130 130130 110110 130130 110130 130130 100100 120120 110110 110130 100110 100100 100100 110110 100120 100100 120120 100120 110110 130130 130130 110120 100100 120120 120120 110120 110110 100120 100120 120120 130130 110110 100100 110130 110110 000000 110110 130130 100100 110110 100130 120120 120120 100100 120130 130130 120120 100100 110110 120120 130130 120120 130130 100110 110130 120120 110130 100100 100100 100110 100100 100120 110110 100120 130130 100110 100130 130130 130130 110110 120120 120120 000000 110110 100110 100100 100110 100120 120120 100120 100100 100120 110130 100100 110110 100100 100100 110120 110130 130130 110130 120120 120120 120120 100110 110130 110110 110120 100130 110110 130130 120120 130130 110130 110110 100120 110110 120120 120120 120120 100130 110130 100100 000000 100100 110130 110110 130130 130130 110110 120120 100100 120130 100100 120120 110110 100120 120120 130130 130130 130130 120120 130130 100100 130130 130130 130130 130130 100100 100100 100100 120120 100100 100100 100100 110110 100100 100100 130130 110110 110110 110130 110110 130130 100100 100100 120120 100100 120120 000000 120120 120120 120120 100100 110110 100100 000000 130130 130130 100100 110110 100100 100130 110130 130130 100120 130130 100100 110110 110110 110110 100100 130130 130130 120120 120120 130130 100110 100100 000000 100120 100130 100100 110110 130130 130130 110120 110110 100100 100100 120120 100100 110110 100120 130130 100110 100100 110110 100110 110110 110110 110110 100120 100100 110120 100100 130130 100100 100120 110110 100110 130130 110130 130130 130130 130130 110110 120120 110110 110110 000000 110110 100100 100120 110110 130130 120120 110130 110130 130130 110110 110110 100100 120130 120120 120120 110120 130130 120120 110130 110110 100120 130130 110110 130130 100100 130130 110110 110130 100100 100110 120130 100110 110130 110110 120120 120120 110110 120120 100100 100120 120120 130130 100120 120120 100100 130130 110130 100100 130130 110130 100130 120120 130130 130130 130130 110110 110130 100120 100100 100100 130130 100120 110110 130130 110120 110110 100100 120120 100120 110130 100120 110120 100100 120120 130130 110110 100120 110110 100100 130130 130130 130130 100110 100100 130130 120130 100130 110120 130130 130130 110110 110110 110130 130130 130130 130130 100120 110110 120120 110110 110130 100110 100100 130130 110110 110110 100100 130130 100120 120130 130130 120120 100130 110130 100130 110120 110110 130130 110110 100130 100100 110110 130130 110110 110110 100120 110110 110110 100100 110110 100110 110110 110110 110110 100130 130130 100100 100120 100100 130130 130130 130130 120120 130130 110130 130130 110130 120120 120120 130130 120120 100100 100100 110110 110110 130130 120120 110110 110130 120120 110110 110110 100100 130130 100100 110110 130130 110110 110130 130130 100120 100120 110130 130130 110110 130130 100100 100100 130130 110110 100120 120130 130130 120120 120120 100100 130130 110110 130130 100100 100110 130130 000000 110120 110110 130130 100120 120120 120120 100120 110110 100120 110110 110110 100100 110110 110110 000000 110110 120120 110110 120130 100100 130130 130130 110110 120120 110110 130130 100100 130130 110110 120120 100120 120120 100130 110110 100120 110120 110110 110110 110110 100120 100100 130130 100100 130130 130130 110130 110110 120130 110130 100130 000000 130130 110110 100110 100100 120120 130130 130130 110110 100100 100100 110110 110130 120120 120120 110110 100120 000000 110130 110110 100120 110130 100110 100110 100100 100100 120120 100100 120120 120120 110120 120120 100130 100120 100100 100100 130130 100130 130130 100100 100100 100120 110120 110110 100120 110110 120120 100130 110120 100130 130130 100130 110110 100100 100100 100100 100120 110110 110110 100120 100100 100100 110110 120130 110110 100100 100100 120120 100100 120120 100100 120120 100100 000000 120120 110130 100100 100130 100100 110110 110120 110110 110110 100100 100130 120130 110130 120120 120120 130130 100100 110130 110110 120120 110110 100120 100110 120120 120120 100110 100100 120120 130130 110110 100130 110110 100130 120120 130130 110110 100100 130130 110110 120120 120120 130130 110110 100100 110110 110110 100100 100100 120120 130130 100110 100120 110110 110130 130130 130130 120130 110130 120120 110110 130130 100100 130130 110110 110130 110110 110130 130130 130130 130130 100120 110110 130130 100120 110110 110110 130130 110110 100100 120120 100100 100100 100100 120120 000000 130130 110110 120120 100100 100130 130130 130130 120120 100100 000000 100100 110110 110110 000000 100100 120120 100100 100110 120120 120120 130130 100120 110110 100100 110110 110110 110120 130130 130130 120130 120120 110130 100100 110110 130130 100120 110110 100100 130130 110110 110110 110130 110130 110130 110130 100120 100100 110110 100100 110120 000000 110130 100110 100110 120120 100120 110110 110110 120120 110110 100100 130130 100120 110130 110130 120130 110120 130130 130130 110130 000000 130130 100100 100100 130130 110110 120130 110110 120120 130130 110110 130130 100110 110120 130130 100100 100100 100100 100100 100120 130130 100110 100120 110110 110130 100110 100100 120120 120120 100100 100120 130130 110120 100120 110130 120120 100130 100100 130130 100130 110110 130130 130130 110110 130130 130130 110110 110110 120120 120120 120120 100100 100100 130130 110110 100100 100120 100100 110130 100100 110110 100110 110110 110110 100120 110110 120120 130130 100100 100130 100120 120120 100100 110110 120120 110110 110110 110110 000000 100130 100120 000000 000000 110110 130130 120120 110110 110110 110110 110110 110110 110120 110110 110110 100100 130130 100130 120120 130130 000000 100100 100100 100100 120120 100100 110110 100100 120120 100100 110120 120120 100120 100120 120120 120120 120120 110130 110110 100100 130130 120120 130130 110110 100100 100100 110130 120120 110130 110110 100120 100110 100100 130130 100100 100130 130130 100120 100110 100110 100100 100120 110130 120120 130130 100100 110110 110130 100120 110120 130130 100100 130130 110120 110110 130130 130130 110110 100130 100100 100100 110110 120120 100120 130130 100100 130130 110130 110110 100120 130130 130130 130130 130130 110110 100120 110130 120120 100100 100100 100110 120130 100100 120120 110120 120120 120120 110110 130130 100100 110110 000000 100100 110110 110120 120120 120120 100110 100100 120120 120120 100130 120130 110130 110110 100100 130130 100120 120120 110130 100100 100100 100100 120120 100120 130130 130130 130130 100100 100100 110110 120120 130130 110130 120120 110110 100110 130130 110110 110110 120120 110110 100100 110110 100100 100110 110130 130130 100120 100110 120120 130130 100100 100100 110110 100120 130130 000000 110110 130130 110110 110120 130130 110110 100110 100120 100110 100100 120120 110110 110110 100120 130130 100100 120120 120120 110130 100100 100100 110110 120120 130130 100120 120120 100110 110130 130130 100100 130130 130130 130130 120120 130130 110120 100110 110110 100100 110110 120120 100100 100130 110110 000000 100120 120120 120120 100120 100100 100130 120120 120120 110110 130130 110110 120120 120120 100120 100120 110110 110130 130130 110130 110110 120120 110110 100130 110110 000000 100120 120130 100110 120120 110130 120120 110130 120120 130130 100120 110110 110110 120120 120120 120120 120120 130130 120120 120120 130130 110110 000000 130130 100100 100120 100110 100110 110110 120130 100110 110110 100100 120120 100120 110130 110110 100120 100110 110110 100110 120120 100120 130130 100110 120120 110130 120120 120120 130130 110130 110130 100100 110130 100110 130130 100100 100120 110110 130130 100110 100110 100100 110110 100100 110110 110110 100100 120120 100110 100100 120120 100120 130130 120120 120130 100110 120120 120120 110120 120130 110110 100110 120120 100100 100100 100120 100100 120120 000000 100130 130130 110120 100100 120120 110110 120120 130130 100100 100100 100100 120120 100100 130130 130130 130130 100100 100130 100100 110110 130130 130130 100100 100100 110120 120120 100130 110110 100100 100110 110110 100110 110130 110110 110110 100110 110130 110110 110130 100120 110110 110110 110110 100100 120130 130130 100130 110130 110130 130130 130130 130130 110120 120120 110110 130130 110110 130130 130130 100120 100120 120130 130130 110110 100120 110110 110110 100130 100100 130130 130130 110120 110110 130130 110130 110130 120120 100100 110110 100120 130130 100100 110110 110110 110110 110110 130130 100120 100120 120120 130130 100100 100100 100100 120120 100100 120120 100130 110110 000000 130130 110130 110110 100100 120120 120120 000000 130130 110110 110110 100100 100110 110110 110110 110130 110110 110110 110110 100100 130130 100110 120120 110130 100120 100100 130130 110110 120120 110120 130130 130130 110110 130130 130130 100120 130130 100100 100130 120120 130130 100100 110110 110110 100110 130130 120120 100130 100100 100100 100110 130130 100120 110130 100100 100130 100100 100120 110110 120120 110120 130130 100110 110110 120120 120120 110110 120120 100120 120120 100110 110130 110110 130130 110110 110110 000000 100100 120130 110130 120120 100100 100120 110110 100100 110110 100100 100120 130130 120120 100110 120120 110110 110130 120120 100100 100100 100110 110130 100100 120120 120130 110130 120120 130130 120120 110130 130130 100130 110110 100100 130130 110110 120120 120130 100100 100120 130130 120120 100100 110130 100100 100100 110110 130130 110110 100100 120120 110110 120120 100120 100110 100120 110110 120120 130130 130130 110130 130130 100100 130130 110110 110130 000000 130130 120120 110110 130130 000000 110110 110130 100100 100120 120120 120130 110110 130130 110110 130130 110110 130130 110110 100100 100110 120120 100130 130130 130130 110110 100120 100120 110110 130130 130130 100100 120130 100120 110110 100100 100100 100110 110110 130130 000000 110110 100130 110130 100100 110130 130130 130130 110110 110110 110130 130130 100100 100100 100100 110130 100130 130130 110110 110130 120120 130130 130130 110120 130130 100100 100130 110130 110110 110130 110110 100100 100110 130130 100100 100100 110110 100120 100100 100110 100100 100110 110110 120120 130130 110120 120130 110110 110120 100120 130130 100120 110120 130130 100130 100100 110110 100130 110110 110120 100100 100120 100100 110110 130130 100100 110120 100100 100110 130130 100100 110110 100100 110130 110130 100100 100120 110130 130130 120120 100120 100100 130130 100100 110110 100130 120120 120120 110110 120120 120130 100110 110110 110110 130130 120120 110110 120120 120120 120120 130130 130130 100120 100110 110110 000000 120120 110110 110110 120120 110110 110130 120120 100100 120120 100100 100100 110130 100100 100100 110110 120120 100100 110130 110130 120120 110110 110130 100100 100100 100100 100110 110130 110110 130130 100100 130130 110110 110130 110110 130130 130130 110130 120120 130130 100100 100110 130130 000000 130130 130130 100100 130130 110110 130130 100100 120120 100100 100110 100130 110110 100120 110120 120120 100100 130130 130130 110110 100100 100100 120120 110110 120120 130130 120120 100100 110110 120120 110110 110120 120120 100120 130130 120120 130130 110110 110110 100100 130130 100110 110120 130130 100130 110110 100120 000000 100100 100100 110110 110130 130130 110110 100100 100110 110110 120120 100100 120120 130130 130130 110110 130130 110110 130130 120120 100100 120120 110110 120120 100100 110130 100110 110110 130130 110130 000000 110110 120120 120120 130130 110110 100120 100100 110110 100130 120120 100100 110110 130130 110110 100110 100120 110110 130130 110120 120120 130130 110110 120120 110120 100100 130130 110130 110120 100100 110110 110110 120120 100100 110110 100100 000000 130130 120120 100100 120120 130130 110110 110110 130130 100110 130130 120120 130130 110130 120120 110110 110110 110110 110110 120120 110110 130130 110110
HF455, 110110 110110 120120 100120 100100 100100 100100 110110 100120 110110 100100 100100 130130 120120 110130 110110 110110 110110 120120 110110 100130 110110 100100 110110 120120 110110 120130 000000 100100 100110 110110 110110 120120 110110 100100 130130 110110 130130 110110 100100 120120 100100 100110 110130 100120 130130 120120 100100 110130 100100 130130 130130 100100 100100 100110 130130 000000 000000 110110 130130 000000 110110 110110 100100 130130 110120 100100 120130 100130 100130 100100 110110 130130 110110 000000 110110 100100 130130 100110 100100 110110 100110 120120 100100 100100 100100 130130 110110 110110 120120 100100 110130 130130 100110 100100 110110 120120 130130 110110 100100 130130 110110 100100 120120 110110 100100 110130 000000 000000 100120 100100 120120 130130 120120 120120 100100 100110 100110 130130 130130 130130 130130 110110 120120 120120 100100 100130 100110 110110 100100 100130 130130 100120 120120 110110 110110 100100 110110 100110 120120 120120 120120 100100 120120 120120 110130 100100 110120 120120 100100 110130 000000 000000 120120 100100 100100 100100 100100 110110 100120 100100 130130 110110 110130 100120 100100 110110 130130 130130 120120 100100 120130 100120 100120 110110 110130 100100 100110 120120 110110 000000 130130 100100 130130 100100 110110 130130 130130 100100 130130 110110 110110 110130 120120 100100 000000 130130 110130 120120 110110 130130 130130 110110 100100 100110 110110 110110 130130 110110 110110 110120 100100 120120 110110 110130 110110 130130 110120 130130 120120 110110 100100 110110 120120 100100 110110 100100 120120 110120 130130 120120 100100 120120 110110 120120 110110 120120 130130 120120 130130 130130 130130 120120 120130 110110 110120 130130 100100 100110 000000 000000 100110 110110 110120 120130 130130 100100 100120 130130 110130 100100 120120 100120 110130 100130 110110 000000 130130 100130 110130 110110 110120 100100 130130 100100 120120 120120 100100 100120 130130 110110 130130 100100 130130 110110 100130 110110 110130 120120 130130 120120 120120 110110 130130 100120 100110 100130 130130 120120 130130 120120 000000 100110 120130 120120 100110 100110 120130 000000 110110 110110 120120 110130 130130 120120 110110 120120 130130 130130 100120 100110 130130 110110 120120 110130 110110 100100 110110 100100 110110 110110 110110 110110 100100 120120 110110 120120 100100 000000 100100 100100 120120 100110 100100 100110 100120 130130 130130 120120 120120 110130 130130 120120 110110 110110 100120 100100 120120 110110 100120 100110 120120 120120 100100 120130 110110 100100 100100 130130 100130 130130 120120 120120 110110 120120 100100 130130 110130 130130 100120 110110 120120 110110 100100 100130 100100 120120 130130 130130 120130 120130 110110 130130 110130 120120 100120 130130 120120 100100 100100 100100 130130 130130 130130 100100 100120 130130 100120 120120 100100 110110 120120 100120 120120 120120 100100 110130 130130 100110 120120 100130 110130 100120 100110 110110 100100 100100 000000 110130 110110 100100 100120 110130 130130 130130 110120 120120 100100 110130 100100 120120 110110 120120 100110 100100 100120 100120 130130 110110 100130 110130 110110 110130 120120 100130 130130 110130 120120 130130 130130 100100 110130 110110 100110 100100 110110 120120 130130 110110 120120 100100 110110 110110 120120 100130 120120 100100 110110 100100 100100 110110 130130 110110 120120 100100 130130 100100 110110 000000 130130 120120 110120 130130 130130 110110 110130 130130 110110 130130 130130 130130 100120 120120 110110 110110 100100 100110 130130 110130 100120 100100 100120 120120 110110 130130 130130 120120 130130 120120 120120 110110 110110 100120 100120 120120 110130 110120 100100 130130 110110 100100 100110 130130 100100 110110 130130 120120 100100 100100 130130 130130 110120 100100 130130 120120 110130 120120 110130 100100 130130 120120 110130 100100 000000 100110 100100 120120 110130 000000 130130 100110 100100 130130 110130 110110 120120 120120 130130 110120 000000 000000 100110 000000 100120 000000 100120 120120 110110 000000 110110 100100 100100 120120 130130 130130 130130 000000 120120 110110 100100 110110 110110 120120 100130 100100 130130 120120 110110 130130 110110 100100 110110 120120 120120 120120 100130 130130 100100 120120 100100 110110 110110 100100 130130 100100 120120 100100 120130 100100 100120 110130 100100 120120 130130 130130 130130 120120 130130 100100 130130 110110 130130 110130 100100 000000 100100 120120 130130 100100 100100 110110 100120 100100 120130 110110 110110 130130 110110 130130 100120 000000 100120 100130 120120 110110 120120 100120 120120 100100 100110 100100 130130 120120 130130 100110 110110 100120 100130 110130 110110 100100 130130 100120 100100 110110 000000 100100 130130 130130 110120 100100 130130 100110 100110 110130 120120 130130 100100 110110 130130 130130 120120 000000 100100 100110 120120 100110 110110 100100 100130 110110 100100 110120 110110 110130 110110 110110 120120 100100 120120 100100 130130 100100 100100 100110 100100 130130 130130 110130 130130 130130 110110 100120 000000 110110 100100 110110 100110 100100 110110 130130 120120 110110 110110 130130 130130 110110 100130 120120 120130 120120 110110 110130 100100 110110 110110 100100 120130 110110 100130 100100 110130 110110 110110 100100 100110 130130 110110 110110 110110 120120 120120 120120 120120 100100 100100 100120 130130 120120 120130 100100 130130 110130 100100 130130 130130 100100 100100 130130 130130 130130 110110 130130 100100 100130 100110 110130 100120 110110 110130 110110 110110 100100 000000 100120 110110 120120 120120 100100 110120 130130 110110 100100 110110 110110 110130 130130 130130 100110 100100 130130 130130 100100 110120 130130 110130 110110 110120 130130 130130 120130 130130 100100 100110 110110 110110 130130 000000 100100 110130 110130 110110 100100 100130 120120 120120 110110 120120 130130 110110 000000 120120 110110 130130 110110 100100 110110 110110 130130 110110 110110 100100 110130 110110 100100 000000 100100 110110 120120 110110 130130 130130 120120 100120 100100 130130 130130 130130 120120 130130 130130 110130 110130 120120 100120 000000 100120 120120 100110 130130 120120 110130 120120 110110 110110 120120 110110 110110 100100 000000 100100 100110 130130 110110 130130 130130 000000 120120 110130 130130 130130 100130 100130 100100 130130 110110 120120 130130 110130 120120 120120 100100 130130 110110 130130 100100 100100 120130 100100 110110 110120 000000 100120 120120 100100 100100 110110 100120 110110 110130 000000 110110 100110 100100 110110 100120 110110 130130 100100 130130 130130 120120 120120 110120 110110 100100 130130 110110 120120 120120 120120 100100 000000 100120 120120 100100 110130 110110 120120 100100 130130 100100 000000 100130 110110 110110 000000 130130 130130 100100 130130 110120 110110 100100 110110 130130 130130 110120 100100 100130 110110 110110 100120 120120 110130 100100 120120 110130 100100 100120 110130 000000 100100 100100 100100 120120 120120 110120 120120 000000 100100 100130 120120 100100 100100 130130 000000 130130 100100 100100 120120 110110 110110 100120 110110 120120 100100 120120 100130 130130 100100 110110 100100 100100 100110 100100 100100 110110 120120 100100 100100 110130 120120 110130 100100 000000 110120 100100 120120 100100 100120 110110 130130 100120 130130 100100 100130 100100 110110 120120 110110 110110 100100 130130 000000 110130 120120 110120 130130 100120 110130 110110 120120 110110 100120 100100 120120 120120 100110 100100 120120 110130 110120 100100 110110 130130 120120 120130 120120 100100 130130 110110 120120 120120 110130 120120 100100 110130 110110 100100 100120 120120 110130 100110 100100 110110 110130 130130 130130 000000 110130 100100 110110 130130 120120 130130 110110 130130 110110 130130 110110 120130 130130 120120 110110 110130 100120 100100 110130 130130 110130 130130 120120 100130 100100 100130 120120 130130 130130 110110 100120 100110 100100 130130 130130 120120 100100 130130 100100 110110 110110 110110 100100 120120 100110 100100 110120 120120 110110 100120 110110 110110 110110 110110 110110 130130 100130 120120 120120 110110 100100 100110 130130 120120 110110 100100 000000 110110 100110 110110 110130 130130 110130 100120 100110 110110 100100 110110 100100 110130 100100 110110 100120 100100 110110 110110 120120 110110 100120 100130 100120 130130 130130 130130 120120 110130 130130 130130 110110 130130 100120 100110 130130 110110 130130 110130 120120 130130 110110 110130 100100 110110 130130 100100 100100 100100 100100 100120 110130 100110 120120 110110 000000 100110 100100 120120 120120 100100 000000 130130 110120 120120 110130 120120 130130 100130 130130 130130 110110 130130 130130 110110 100130 130130 110120 110110 120120 000000 120120 100100 100120 100130 110110 100120 100120 000000 110130 100100 100110 100110 100110 110110 100120 130130 120120 130130 100100 130130 120120 100120 100110 110110 120120 110110 110120 110110 110110 130130 000000 100110 110110 110110 130130 120120 110110 110110 100110 110110 000000 120120 110110 110110 100100 110130 100100 120120 130130 100120 100100 100100 100100 120120 000000 110110 100100 120120 100100 120120 120120 100120 100100 120120 120120 120120 130130 110110 100100 130130 100100 130130 100110 100100 110110 110130 100120 110130 110110 100100 110110 100100 110130 100100 100100 110110 100120 110110 110110 100100 100120 110110 100120 130130 100100 110130 000000 100100 110120 130130 100100 130130 110120 110110 120120 130130 110110 100130 110110 100100 110110 120120 120120 130130 100100 100100 130130 110110 100100 130130 130130 130130 130130 110110 120120 110110 120120 100100 130130 100110 120120 100100 120120 110110 120120 110120 110130 130130 100100 110110 110130 100120 110130 110120 120120 120120 110110 100100 120120 100100 100130 120120 110130 110110 100130 130130 100100 120120 000000 100100 100100 100100 120120 000000 130130 100130 110130 100100 100130 110130 120120 130130 130130 120120 110110 100110 130130 110130 110110 120120 110130 100100 000000 100100 110110 110130 130130 120120 110110 100120 130130 100100 100100 130130 120120 130130 100130 110130 130130 110120 110120 130130 110130 000000 100100 110110 100120 120120 110130 130130 100100 110130 100110 100120 120120 110130 100100 100100 110110 000000 130130 120120 000000 100100 130130 000000 100100 130130 100130 100100 100100 130130 110120 110110 110130 100100 100110 120120 100100 100100 110110 120120 100100 110120 120120 100120 000000 000000 120120 120120 110110 100100 130130 120130 120120 100120 100120 120120 110130 110110 110110 110110 110120 110120 100130 110110 110110 100100 120120 100100 120120 130130 110110 130130 000000 100130 120120 130130 110110 100120 120120 120120 120120 100130 120120 100120 110130 110110 100100 120130 100100 100120 100110 100100 100110 120120 100100 110110 100100 120120 100100 130130 110110 100120 100100 000000 100110 120120 100100 130130 100100 120120 110110 000000 120120 130130 130130 110130 100100 110130 110110 130130 100110 120120 000000 130130 100110 100110 100100 110130 100100 110110 110110 100100 120120 110110 100110 120120 100100 130130 120120 130130 100110 120120 120120 110120 120120 110130 100110 120130 100100 100100 100120 100100 120120 100100 130130 000000 120120 100100 120120 000000 120130 110130 100100 100120 100100 120120 100100 110130 120130 100130 130130 100100 100120 110130 130130 100130 100100 100100 110120 120120 100130 100110 100130 100110 110120 100110 130130 100110 110110 100110 110110 110110 110130 120120 110110 110120 110110 100120 120120 130130 130130 110130 130130 120120 000000 130130 110120 100120 000000 130130 130130 110130 130130 100120 120120 120120 110110 110110 100100 000000 110110 000000 100100 130130 130130 110110 130130 110110 110110 110110 100120 100100 110110 100120 130130 100100 110110 110130 110110 110110 110110 120120 000000 000000 000000 100110 100100 100100 120120 100100 120120 100130 100110 120120 130130 110130 110120 100100 120120 120120 110120 130130 110110 110120 100110 100100 110110 110110 110130 110110 110110 110110 100120 130130 100100 100120 110110 120120 000000 130130 110110 120120 110110 130130 130130 110110 130130 130130 100100 120130 100100 130130 120120 130130 100100 110110 110110 100100 130130 120120 100130 100100 100100 100110 110130 120120 110130 100100 100130 100100 120120 110110 100100 110110 130130 100100 110110 100100 100120 110110 120120 100120 130130 100110 110130 100100 110130 110110 110110 120120 100130 130130 110130 120120 100110 100120 110120 100100 100100 100110 100120 130130 100100 110110 120120 110120 130130 120120 100100 100120 110110 110110 120120 120120 120120 130130 120120 100130 110120 110110 130130 130130 110110 100100 130130 100110 100100 120120 100100 100120 120130 120120 000000 130130 100100 120120 100110 130130 110130 100130 120120 110110 120120 100120 100100 100100 110110 120120 110130 130130 110130 130130 100100 110130 110110 110130 110110 100130 000000 110110 130130 130130 110110 110130 100100 100100 120120 120130 110110 130130 110110 130130 110110 110110 110110 100100 100110 100120 100100 130130 110130 110110 100120 100120 110110 130130 110110 100100 120130 100100 110110 100100 100100 100100 130130 110130 100130 100110 130130 110110 100120 110130 110130 130130 110110 110110 110130 110130 100100 000000 130130 110130 100130 110130 110110 110130 120120 120130 100130 120120 130130 100100 130130 110130 000000 110130 110110 100130 100100 130130 100100 100100 110110 100100 100100 110110 100100 100100 110110 100120 130130 110120 130130 110110 110120 100100 130130 100120 110120 130130 100100 100100 130130 100100 120120 120120 100100 100120 100100 130130 130130 100120 120120 100120 100110 130130 100130 110110 100100 130130 130130 100100 100120 110130 100130 110120 100120 100100 110110 100100 110110 100130 120120 120120 130130 100120 120120 100100 110110 110110 130130 120120 110110 100120 120120 120120 110130 130130 120120 100100 110130 130130 120120 000000 110110 100120 110110 130130 100120 100100 100120 100100 100100 130130 000000 110110 110110 110120 100100 000000 130130 120120 110110 110130 100100 100110 100120 100110 130130 110110 130130 100100 130130 110110 130130 100110 130130 130130 130130 100120 130130 100100 000000 130130 100120 130130 130130 100110 110110 110110 110130 100120 120120 100100 100110 100130 110120 100100 110120 120120 100130 130130 110130 110110 100100 000000 120120 100110 000000 130130 120120 100100 110110 120120 110110 120120 120120 120120 130130 120120 130130 110130 110110 100130 110130 100110 110110 130130 130130 110110 100120 110130 100100 110110 120120 110110 130130 130130 130130 110110 100110 120120 100110 120120 100130 130130 110110 110110 000000 130130 100100 100100 120120 130130 120120 100100 130130 100110 110110 100100 110110 130130 110130 120120 110110 130130 110110 120120 100100 110110 000000 120130 120120 110110 130130 100110 110110 100120 000000 130130 120120 100120 110130 100110 120120 110110 120120 100100 110110 110110 100100 100100 110110 120120 100110 110110 100100 000000 130130 120120 100100 110120 110130 110120 110110 130130 000000 130130 120120 130130 000000 120120 110130 110110 100110 110110 120120 110110 130130 110110
HF457, 110110 110110 120120 100120 100100 100120 100100 110110 100120 130130 100120 120120 120130 110120 110110 110110 110110 110110 000000 110110 130130 000000 100100 110130 100120 110110 120130 120120 100100 100110 110110 110110 110110 110110 100110 100100 110130 130130 110110 130130 000000 100100 100110 110110 100100 110130 120120 100100 110110 110110 110110 100100 100100 100110 100110 130130 000000 000000 110110 130130 120120 110110 110110 100100 130130 110120 100100 120130 100130 000000 000000 110120 000000 110110 130130 110110 100100 130130 100110 000000 110110 100110 120120 100120 100100 100100 130130 110110 110110 120120 100110 110110 130130 110110 100100 110110 100120 130130 110120 120120 130130 000000 100120 120120 110110 100120 110110 100120 000000 100100 100120 130130 110110 110120 120120 100120 110110 000000 130130 130130 130130 130130 110110 120120 120120 100100 100100 110110 100110 130130 100130 110130 120120 120120 130130 110110 100100 110120 110110 120120 100120 120120 100100 120120 100120 110110 100100 120120 110120 100120 110130 110110 120120 120120 100100 100100 100100 100120 100100 100100 100110 130130 110130 110130 100120 100100 110110 130130 130130 120120 100100 120130 100100 100100 110110 110110 100120 100100 100100 110110 100100 130130 100100 130130 100100 130130 130130 000000 100100 110130 000000 110110 130130 120120 100100 120120 130130 110130 120120 110110 110130 130130 110110 000000 100100 110110 110110 000000 120120 110110 110120 100100 110110 110110 130130 110110 130130 120120 110130 120120 110110 100120 100110 120120 100100 110130 100100 120120 120120 130130 120120 100100 120120 110110 120120 110110 120130 120130 100120 130130 130130 130130 100120 130130 110110 110110 120130 100100 110110 100120 120120 100100 110130 110120 120120 110130 100110 100100 000000 130130 000000 120120 100100 130130 130130 110110 120120 110110 130130 110130 110110 110110 100100 130130 100100 100100 120120 100120 000000 130130 110110 100130 100100 130130 120120 000000 110110 110130 120120 130130 120120 110120 110110 100100 100100 100110 100100 130130 120120 110130 120120 110110 110110 120120 000000 000000 100100 120120 100120 110110 110110 120120 110130 130130 120120 110120 120120 110130 130130 120120 110110 000000 110110 110120 110130 110110 100100 000000 100100 110120 110120 000000 110110 100100 120120 000000 100120 100100 110130 100100 100100 130130 100100 100100 100100 120120 130130 130130 110120 100120 110130 130130 120120 110110 110110 120120 100100 120120 000000 100120 100110 100120 000000 100100 120130 110110 100100 000000 110130 130130 130130 110120 120120 110110 120120 100100 000000 130130 120130 100100 120120 000000 110110 100100 000000 130130 120120 130130 130130 120120 120130 110110 130130 110110 120120 120120 110130 120120 100100 100130 100100 000000 130130 130130 100130 000000 130130 100100 120120 100100 110110 100100 100120 000000 120120 100100 110110 130130 100100 120120 100130 110110 120120 000000 110110 100100 100100 120120 110110 000000 100100 100120 110130 130130 130130 000000 120120 100100 110130 100100 120120 100110 120120 110110 100100 000000 100100 100100 110110 100130 110130 110110 130130 100120 130130 130130 130130 120120 130130 130130 120120 130130 110110 100100 100120 110110 120120 130130 100100 120120 100100 110110 110110 000000 000000 100120 130130 110110 100130 120120 110120 120120 110110 100100 100100 130130 100130 110110 110110 130130 120120 120120 130130 130130 100110 000000 130130 110110 130130 130130 110130 100100 120120 110110 110130 100100 100100 100130 110110 100100 100110 000000 100100 110120 130130 120130 110110 130130 110120 120120 110120 110110 120120 120120 120120 110130 110110 100100 130130 100110 100100 110110 130130 100100 110110 130130 120120 100120 100100 130130 130130 110120 100100 110130 120120 130130 100120 130130 100110 130130 000000 110110 100100 100100 100110 100120 100120 110110 000000 130130 100110 100130 130130 130130 110110 120120 120120 130130 110110 000000 100100 110110 100120 100120 120120 100120 000000 110130 100100 110130 100100 100110 120120 130130 130130 110130 000000 120120 110110 000000 110130 110110 110110 100130 110110 130130 120120 130130 110110 110110 100100 110110 120120 120120 120120 100130 110110 100100 120130 100100 110130 110110 100130 130130 000000 120120 100110 120130 100100 100120 110130 100120 120120 130130 130130 130130 120120 130130 100100 100130 130130 130130 110130 100100 100120 100100 120120 130130 000000 100100 110110 100120 100100 130130 110110 110110 130130 100110 130130 100120 100100 120120 100100 120120 110110 120120 120120 110120 100100 000000 100120 130130 120120 130130 100100 110110 100100 130130 110130 000000 100100 130130 120120 110110 100110 110110 100100 130130 130130 120120 120120 100130 100100 100100 110130 120120 100100 100100 110110 130130 130130 110110 110130 100130 100100 100100 110110 100110 100120 100130 110110 100100 120120 000000 110110 110110 100110 120120 100100 110120 100100 110130 100110 100100 100110 100100 130130 130130 130130 130130 110130 110110 120120 100100 110110 100120 110110 100100 100120 110110 120130 120120 110110 110110 130130 110110 110110 100100 120120 120130 100120 110120 130130 100100 130130 110110 100100 130130 110110 130130 100100 130130 110110 110110 100110 100100 120120 110110 110130 000000 120120 120120 110110 120120 100120 000000 100120 100130 100100 120130 100100 110130 110130 000000 130130 130130 100130 100120 110110 130130 130130 110110 110130 100120 130130 100110 130130 100120 110110 110110 110120 110130 000000 120120 120120 110130 120120 120120 100120 120120 130130 110110 100100 110110 110110 130130 130130 130130 100110 100130 130130 130130 100130 110120 000000 130130 110110 110120 130130 130130 000000 000000 100100 000000 120120 110110 110130 000000 100100 130130 110130 110130 100100 130130 100120 120120 130130 120120 100130 110110 100130 000000 110110 100130 110110 130130 100110 100110 130130 110120 110110 100120 130130 110130 100100 130130 000000 100100 110120 110110 130130 130130 000000 100100 100120 130130 130130 130130 110120 120130 110130 130130 130130 120120 120120 130130 120120 100120 100110 110110 110110 000000 120120 110110 110130 120120 110110 110110 100100 130130 100100 100110 130130 110110 130130 000000 120120 120120 000000 120130 110130 130130 130130 100100 130130 110110 100120 130130 130130 120120 120120 100110 130130 110130 000000 100100 100110 130130 120120 000000 110110 110130 100100 120120 000000 100120 110110 100120 000000 110130 100100 110110 100110 100120 110110 000000 110110 130130 100100 130130 130130 000000 000000 110110 130130 000000 130130 110130 100120 120120 120120 100130 100110 100120 110120 110110 110110 110110 120120 100110 130130 100100 110130 130130 110130 100110 120130 130130 000000 100100 110130 110120 110110 100100 000000 130130 130130 120120 100120 000000 100110 110110 120120 120130 110110 100120 120120 130130 100110 100120 110110 110110 100100 100100 100100 120120 100120 120120 120120 110120 000000 130130 120120 100100 100100 130130 100130 130130 100100 100100 120120 000000 110130 120120 110120 120120 100100 120120 130130 130130 100130 110110 100100 100100 110110 000000 100110 110130 120120 100120 100100 110110 130130 110110 100100 100100 110120 100130 120120 100120 120120 100100 130130 120120 110130 100100 100130 100100 110110 120120 110110 110110 100100 130130 130130 110130 120120 120120 130130 100100 130130 110110 120130 110110 100100 100110 100120 120120 100100 100100 120120 000000 110120 100100 110130 100130 120120 120130 120120 100100 130130 130130 110120 120120 130130 120120 100100 130130 000000 100100 000000 100120 130130 100110 100100 100100 110110 130130 130130 120130 130130 100100 110110 110130 120120 130130 110110 130130 110110 130130 130130 130130 130130 120120 110110 130130 100100 000000 110110 130130 110110 130130 120120 100100 100100 000000 120120 130130 130130 100110 120120 110110 100130 130130 130130 120120 100100 000000 100100 110130 100110 100110 100100 000000 110110 100100 120120 120120 110130 000000 110130 000000 110110 110110 110120 130130 100130 120120 120120 110110 100100 110110 130130 100120 110110 100100 130130 110110 100110 110130 130130 130130 130130 120120 100110 110110 100100 120120 100100 130130 100110 000000 100120 000000 110110 000000 120120 110110 100120 130130 100120 110110 130130 130130 120120 130130 120130 110130 110110 130130 100120 110110 000000 110110 130130 110130 100100 130130 110110 130130 100110 110110 130130 100100 100130 000000 100100 120120 110130 110110 120120 100100 130130 110110 100100 120120 100120 000000 100120 130130 110110 120120 110130 120120 100130 100100 110110 130130 110110 130130 130130 100110 130130 130130 120120 110120 120120 000000 120120 100100 100120 130130 000000 100120 000000 110110 130130 000000 110110 100110 110110 120120 120120 110130 000000 130130 100100 100100 100120 120120 100100 100110 120120 110110 110120 110110 110110 100130 100120 110110 110110 110130 130130 120120 110110 110130 110110 110110 100110 000000 110110 100110 100100 130130 130130 000000 130130 100120 100100 100100 100100 120120 100100 110110 100100 120120 100100 110120 120120 100120 100100 120120 120120 120120 130130 110110 100100 130130 100120 110130 110110 100100 100110 110110 100100 000000 110130 000000 100110 100100 130130 000000 100100 110110 120120 100110 100110 000000 100100 110110 100120 130130 100100 110130 000000 100100 110110 130130 100100 110130 110120 100100 130130 130130 110110 100100 000000 100100 110110 100120 120120 130130 100120 130130 110110 110110 000000 130130 130130 110130 130130 110110 120120 110130 120120 100100 130130 100110 130130 100130 100100 000000 120120 120120 110130 130130 100130 130130 110130 100100 110110 120120 120120 110120 100110 100100 000000 120120 130130 000000 110130 110110 100130 130130 100100 120120 130130 120120 100100 100100 120120 100120 110130 130130 110130 100100 000000 130130 120120 130130 110130 120120 110110 000000 130130 000000 110130 120120 130130 100110 110110 000000 100110 110130 130130 100100 100100 120120 130130 100100 100100 110130 000000 130130 100130 110110 130130 110110 110120 110130 000000 110110 100120 100110 100120 120120 110110 130130 100100 110110 100100 100120 120120 130130 100130 100100 110110 120120 110130 120120 120120 100110 130130 130130 100100 130130 100130 100130 100100 130130 120120 110110 110130 100100 000000 120120 100110 130130 110110 120120 100100 110120 120120 100100 100100 100130 120120 000000 110110 100130 130130 130130 120120 120120 100100 120120 000000 110130 110110 110110 110120 110120 130130 000000 110110 100120 120120 100100 120120 130130 000000 130130 120120 130130 120120 110110 110110 100120 100100 120120 120120 100100 120120 120120 110110 110110 100100 130130 110110 100100 110110 100110 100100 000000 100100 000000 100100 100120 120120 110130 110110 100120 100100 120120 100100 120120 000000 110130 100100 120120 110130 120120 120120 130130 130130 110130 100100 110110 110110 000000 100100 120120 110130 130130 100100 110110 100130 110110 100100 110110 100110 100100 100120 100110 100100 100120 120120 130130 120120 130130 110110 120120 000000 110120 120120 130130 100100 120120 100100 100120 000000 100100 120120 120120 100100 110130 110120 100100 120120 110110 120130 130130 100100 100100 100100 120120 100100 130130 130130 130130 100130 100100 120120 110130 130130 000000 100100 110110 120120 000000 000000 100100 000000 100110 110120 000000 000000 110110 110110 110110 130130 110110 110130 120120 110110 110110 110110 000000 120130 130130 130130 110110 130130 120130 120130 130130 120120 100120 110130 130130 110110 110130 130130 120120 120120 120130 130130 110110 100120 110110 100110 100130 100100 130130 100100 110120 130130 110110 130130 110130 120120 100100 110110 120120 110130 100120 110110 110130 110110 110110 110110 120120 120120 120120 130130 100100 100100 100100 120130 100100 120120 130130 100100 120120 000000 130130 110120 100120 120120 100120 110120 130130 110110 110110 100110 100100 110130 110110 110130 110110 110110 110120 120120 110130 100110 120120 110130 120120 100100 130130 110110 100120 110120 110110 120120 110110 130130 130130 100100 130130 100100 100130 100120 100130 130130 110110 110110 100100 130130 120120 100100 100120 100100 100110 130130 100120 110110 100100 130130 100100 000000 110120 100120 110120 130130 100100 110130 100120 120120 110110 120120 120120 130130 100100 110130 100100 110110 110110 110130 120120 130130 130130 110110 120120 100100 100100 110110 100100 110110 100100 100120 120130 100100 110110 120120 110120 130130 120120 100100 100100 100100 110130 100120 120120 120130 130130 120120 130130 110120 110110 100130 130130 110110 100100 110130 000000 100100 120120 100100 100120 120130 120120 100100 130130 100100 100120 110110 000000 110110 100100 120120 110110 120120 100120 110110 100120 000000 100120 110130 130130 110110 130130 100100 130130 110110 130130 110110 130130 120120 110120 130130 130130 110110 110130 100110 100120 120120 130130 110110 130130 110130 100130 110120 110130 110110 100100 100110 100120 100130 130130 130130 110110 120120 100120 110110 130130 110130 100100 120120 000000 110120 100100 100110 100110 110130 130130 130130 000000 130130 110110 100100 130130 130130 100130 110130 110110 110110 130130 100100 100100 100130 130130 100130 130130 110110 110130 100120 120130 100130 000000 000000 100130 130130 130130 130130 110130 110110 100130 100100 130130 100100 130130 110130 100100 100100 110110 100100 100100 110130 120120 130130 120120 130130 110130 110120 100100 130130 120120 110120 130130 000000 100100 110110 000000 110110 120120 000000 000000 100100 110110 110130 100120 120120 100120 100110 110130 100130 110110 100100 130130 000000 100100 100100 110130 130130 120120 120120 100100 130130 100100 000000 100130 120120 120120 110130 000000 120120 100110 110110 110110 130130 110120 110110 120120 120120 120120 130130 130130 120120 100100 110130 130130 120120 000000 110110 120120 110110 130130 000000 100100 100100 100120 100100 130130 100100 110110 110110 120120 100100 110130 000000 120120 100110 110110 100100 000000 100120 110110 130130 100100 130130 100100 130130 110120 110130 000000 110130 100130 110110 100100 130130 000000 100100 130130 120120 130130 130130 100110 110130 000000 130130 100120 120120 000000 110110 000000 120120 100120 120120 100120 130130 100130 110110 110110 100100 100100 100120 110110 120120 130130 120120 100100 110110 000000 110110 120120 120120 120120 110130 120120 130130 000000 110110 130130 130130 100110 110110 100130 130130 110110 100100 110110 000000 100110 110120 110130 000000 130130 000000 110110 110110 120120 100100 120120 100130 130130 110110 110130 110130 130130 120120 100100 120120 130130 120120 100100 130130 000000 110110 130130 110130 130130 130130 120120 120120 130130 100110 120120 100100 110110 000000 120120 120120 110110 130130 110110 100100 120120 110110 130130 000000 120120 130130 110110 120120 110110 100120 130130 000000 120120 100100 110110 110110 110120 100100 110110 100100 100120 130130 110120 100100 120120 130130 110110 110110 130130 110110 130130 120120 130130 110110 120120 110110 110110 110110 110130 120120 110130 130130 110110
[truncated: 2,312,102 more chars]
